# Supplementary material for: KDM3A/Ets1 epigenetic axis contributes to PAX3/FOXO1‐driven and independent disease‐promoting gene expression in fusion‐positive Rhabdomyosarcoma
Source: Mol Oncol. 2020 Aug 5;14(10):2471–86. doi: 10.1002/1878-0261.12769 (PMC7530783; doi:10.1002/1878-0261.12769)
Supplement: Supplementary file 3 — Table. S1. PCR primers. [file MOL2-14-2471-s003.xlsx]

## Sheet: ChIP-qPCR primers
ChIP-qPCR primers for MEST locus
P3F-1	forward	gaccctttgccttgtcctc
	reverse	gccatcagctgtgacgag
P3F-2	forward	taatggaacaagaccatgcaa
	reverse	cctgaggcaagcgtctgt
Prom	forward	caacttcgagcaagccaga
	reverse	aacacttggagccctgagaa
NCR	forward	tccttttatttctaatactggcaattt
	reverse	caaagattagcatgactaaacgaga

## Sheet: qRT-PCR primers
qRT-PCR primers
MEST	forward	atcgggtgattgcccttgatt
	reverse	gaaagaaggttgatcctgcgg
