# Supplementary material for: KDM3A/Ets1 epigenetic axis contributes to PAX3/FOXO1‐driven and independent disease‐promoting gene expression in fusion‐positive Rhabdomyosarcoma
Source: Mol Oncol. 2020 Aug 5;14(10):2471–86. doi: 10.1002/1878-0261.12769 (PMC7530783; doi:10.1002/1878-0261.12769)
Supplement: Supplementary file 4 — Table. S2. KDM3A and Ets1 transcriptome data. [file MOL2-14-2471-s004.xlsx]

## Sheet: Rh30 KDM3Akd
Rh30; KDM3A-sh1 and KDM3A-sh2 versus shControl
Name	logFC	AveExpr	t	P.Value	adj.P.Val	B
ENSG00000125971_DYNLRB1	2.13296	6.57959	12.3952	5.68696e-13	9.92318e-09	19.3563
ENSG00000183873_SCN5A	-1.34202	5.31065	-11.3975	4.18275e-12	3.64924e-08	17.5714
ENSG00000134013_LOXL2	-1.87077	7.2607	-11.1077	7.6317e-12	4.43885e-08	17.0555
ENSG00000162511_LAPTM5	-1.2863	4.62423	-10.6681	1.93718e-11	8.17137e-08	16.1071
ENSG00000095752_IL11	-1.54487	2.34861	-10.58	2.3415e-11	8.17137e-08	15.8536
ENSG00000166341_DCHS1	-1.42208	6.16168	-9.28604	4.24531e-10	1.1891e-06	13.1531
ENSG00000125266_EFNB2	1.14357	6.03761	9.23593	4.77029e-10	1.1891e-06	12.9722
ENSG00000101198_NKAIN4	-2.56549	4.38235	-9.13822	5.99353e-10	1.30726e-06	12.6565
ENSG00000196422_PPP1R26	-1.4522	4.85414	-8.70303	1.68229e-09	3.25506e-06	11.7796
ENSG00000147100_SLC16A2	1.45574	6.00117	8.66002	1.86547e-09	3.25506e-06	11.722
ENSG00000079313_REXO1	1.12554	6.37422	8.48672	2.83609e-09	4.49882e-06	11.3153
ENSG00000072506_HSD17B10	1.32163	6.09102	8.28981	4.58693e-09	6.04137e-06	10.8454
ENSG00000132475_H3F3B	-0.669804	9.02611	-8.26217	4.90918e-09	6.04137e-06	10.7521
ENSG00000065534_MYLK	-1.45026	2.08448	-8.30496	4.41955e-09	6.04137e-06	10.735
ENSG00000130311_DDA1	1.04799	5.94549	8.23928	5.19345e-09	6.04137e-06	10.7273
ENSG00000110025_SNX15	1.52054	4.27205	7.94578	1.07544e-08	1.17284e-05	9.90728
ENSG00000123384_LRP1	-1.00171	8.54438	-7.88265	1.25956e-08	1.29283e-05	9.81652
ENSG00000149948_HMGA2	-1.24074	6.20639	-7.85098	1.36373e-08	1.32198e-05	9.78223
ENSG00000142949_PTPRF	-1.16389	7.94486	-7.82929	1.44013e-08	1.32257e-05	9.7049
ENSG00000137193_PIM1	-1.20489	4.30018	-7.79896	1.55431e-08	1.35606e-05	9.66254
ENSG00000161791_FMNL3	-0.750837	6.31169	-7.69245	2.03383e-08	1.65235e-05	9.38987
ENSG00000103194_USP10	0.58914	6.29508	7.68296	2.08332e-08	1.65235e-05	9.37609
ENSG00000165272_AQP3	-1.41107	3.85987	-7.64023	2.32162e-08	1.7613e-05	9.27427
ENSG00000113721_PDGFRB	-1.1503	3.4727	-7.55389	2.89171e-08	2.10239e-05	8.98568
ENSG00000134954_ETS1	-1.1581	5.97039	-7.51542	3.18984e-08	2.22638e-05	8.93798
ENSG00000138829_FBN2	-1.40843	6.22851	-7.37485	4.57263e-08	2.84701e-05	8.59445
ENSG00000157870_FAM213B	-0.948224	5.20754	-7.36156	4.73169e-08	2.84701e-05	8.57966
ENSG00000145358_DDIT4L	1.26928	-0.182465	7.38521	4.45255e-08	2.84701e-05	8.56135
ENSG00000183117_CSMD1	1.91468	-0.177432	7.36514	4.68832e-08	2.84701e-05	8.42497
ENSG00000139624_CERS5	-0.982478	5.37529	-7.28669	5.73831e-08	3.33759e-05	8.39977
ENSG00000122863_CHST3	-1.30528	5.167	-7.04187	1.08324e-07	5.90672e-05	7.78775
ENSG00000105698_USF2	0.782115	6.91363	7.05257	1.05345e-07	5.90672e-05	7.78258
ENSG00000110400_PVRL1	1.22008	8.43101	6.93732	1.42392e-07	7.52907e-05	7.46396
ENSG00000182752_PAPPA	-1.74332	2.20562	-6.90042	1.56863e-07	7.82031e-05	7.42037
ENSG00000143641_GALNT2	-0.672702	7.87251	-6.91675	1.50285e-07	7.7127e-05	7.4028
ENSG00000135776_ABCB10	-1.13421	3.72411	-6.87215	1.68955e-07	8.12299e-05	7.36133
ENSG00000130158_DOCK6	-0.78468	6.49665	-6.86481	1.72245e-07	8.12299e-05	7.30787
ENSG00000171680_PLEKHG5	-1.06388	3.19867	-6.8539	1.77259e-07	8.12531e-05	7.30245
ENSG00000149782_PLCB3	-0.768046	6.34978	-6.82191	1.92831e-07	8.41176e-05	7.19198
ENSG00000105767_CADM4	-1.29741	2.90482	-6.76381	2.24757e-07	9.3376e-05	7.07789
ENSG00000198053_SIRPA	-1.67318	-0.554999	-6.84469	1.81608e-07	8.12531e-05	7.03864
ENSG00000162885_B3GALNT2	0.861294	4.29914	6.72425	2.49527e-07	0.000101256	6.98663
ENSG00000104728_ARHGEF10	-0.676243	5.48871	-6.63362	3.17233e-07	0.000119481	6.74689
ENSG00000111252_SH2B3	-0.888271	4.37709	-6.59215	3.54169e-07	0.000123598	6.6416
ENSG00000139266_MARCH9	-0.676321	6.04147	-6.61492	3.33376e-07	0.000121189	6.61256
ENSG00000179761_PIPOX	0.779127	6.87271	6.60113	3.45816e-07	0.000123146	6.60568
ENSG00000179044_EXOC3L1	-2.30726	1.09591	-6.6282	3.2183e-07	0.000119481	6.52325
ENSG00000112149_CD83	-1.23915	3.61181	-6.51348	4.36665e-07	0.000149399	6.45056
ENSG00000068831_RASGRP2	-2.67548	0.257035	-6.70989	2.59185e-07	0.000102785	6.40648
ENSG00000159658_EFCAB14	-0.816263	6.10582	-6.49827	4.54731e-07	0.000152588	6.36454
ENSG00000184619_KRBA2	1.82118	2.03794	6.65617	2.98815e-07	0.000115867	6.30136
ENSG00000115042_FAHD2A	0.680793	4.56333	6.41888	5.6215e-07	0.00017516	6.20853
ENSG00000135048_TMEM2	-1.25075	5.0267	-6.43375	5.40228e-07	0.000174765	6.19546
ENSG00000110693_SOX6	1.77723	2.96819	6.43332	5.40852e-07	0.000174765	6.13956
ENSG00000059728_MXD1	-0.834221	2.72247	-6.37222	6.36925e-07	0.000191615	6.086
ENSG00000112414_ADGRG6	-1.62699	0.31445	-6.40715	5.80065e-07	0.000177571	6.06
ENSG00000184221_OLIG1	1.61544	-0.784871	6.42056	5.59617e-07	0.00017516	5.95134
ENSG00000136830_FAM129B	-1.17919	7.39575	-6.31817	7.36262e-07	0.000217747	5.83982
ENSG00000144802_NFKBIZ	-1.29013	2.63882	-6.28341	8.08317e-07	0.000231218	5.83765
ENSG00000215788_TNFRSF25	-1.42662	1.23681	-6.30756	7.57533e-07	0.000220303	5.79882
ENSG00000076984_MAP2K7	0.616064	5.75203	6.24407	8.98492e-07	0.000248854	5.72656
ENSG00000135862_LAMC1	-0.75936	8.77292	-6.26682	8.45164e-07	0.000237859	5.68108
ENSG00000138758_SEPT11	-1.21383	7.97295	-6.19966	1.01261e-06	0.000271832	5.49272
ENSG00000099625_CBARP	-0.983322	4.35738	-6.13317	1.21149e-06	0.000320291	5.47824
ENSG00000250479_CHCHD10	1.22572	4.42999	6.1247	1.23952e-06	0.000322813	5.45419
ENSG00000111404_RERGL	3.0858	-2.05983	6.78054	2.15054e-07	9.15239e-05	5.20412
ENSG00000130635_COL5A1	-0.627146	8.60046	-6.06923	1.44e-06	0.000364152	5.18369
ENSG00000172179_PRL	2.15202	-1.30297	6.20783	9.90567e-07	0.000270069	5.18211
ENSG00000255390_RP11-732A19.5	-1.63701	1.15133	-6.08067	1.39614e-06	0.000358254	5.11253
ENSG00000264364_DYNLL2	0.557371	6.88945	6.00899	1.69507e-06	0.000416581	5.0639
ENSG00000110092_CCND1	-1.70452	6.48606	-6.00931	1.69361e-06	0.000416581	5.02949
ENSG00000184557_SOCS3	-0.957043	4.35675	-5.97883	1.83949e-06	0.000445795	5.02697
ENSG00000135324_MRAP2	0.928255	2.90483	5.94332	2.02552e-06	0.000477613	4.98976
ENSG00000164933_SLC25A32	0.787836	4.96016	5.95006	1.98879e-06	0.000475376	4.97668
ENSG00000155592_ZKSCAN2	-0.842802	4.33332	-5.91131	2.20943e-06	0.00049887	4.89598
ENSG00000160305_DIP2A	-0.646151	5.40947	-5.93133	2.0925e-06	0.000486827	4.88492
ENSG00000111110_PPM1H	1.16315	4.36015	5.90321	2.25863e-06	0.00049887	4.88399
ENSG00000102996_MMP15	1.60347	3.38271	5.88127	2.39737e-06	0.000513648	4.82326
ENSG00000075303_SLC25A40	-0.954074	3.94764	-5.88814	2.35301e-06	0.00051322	4.81019
ENSG00000162461_SLC25A34	2.81683	2.76375	5.91242	2.20278e-06	0.00049887	4.78875
ENSG00000196313_POM121	0.59325	7.81789	5.90559	2.24402e-06	0.00049887	4.74531
ENSG00000180998_GPR137C	-2.2257	1.2869	-5.87398	2.44534e-06	0.000514082	4.74367
ENSG00000076706_MCAM	-1.39285	6.8184	-5.87875	2.41384e-06	0.000513648	4.7268
ENSG00000133315_MACROD1	1.11809	4.94107	5.83259	2.73683e-06	0.000563096	4.70057
ENSG00000168621_GDNF	-0.748648	2.1604	-5.83176	2.74303e-06	0.000563096	4.68956
ENSG00000166912_MTMR10	-0.738449	3.98362	-5.81713	2.85451e-06	0.000579167	4.64896
ENSG00000151117_TMEM86A	0.918346	3.27767	5.80834	2.92361e-06	0.000582881	4.64285
ENSG00000136378_ADAMTS7	-1.67703	2.63819	-5.79165	3.0596e-06	0.000593188	4.59874
ENSG00000168495_POLR3D	0.514255	6.10407	5.80244	2.97098e-06	0.000582881	4.55568
ENSG00000144048_DUSP11	-0.757801	4.37574	-5.76372	3.30164e-06	0.000633081	4.50352
ENSG00000105137_SYDE1	-0.65217	6.32353	-5.80219	2.97303e-06	0.000582881	4.49392
ENSG00000063322_MED29	0.628723	6.31375	5.73875	3.5342e-06	0.000670307	4.36847
ENSG00000241852_C8orf58	-0.691472	3.78515	-5.69157	4.01988e-06	0.0007282	4.33517
ENSG00000141519_CCDC40	0.923179	4.89509	5.68901	4.04811e-06	0.0007282	4.3046
ENSG00000083799_CYLD	-0.931062	3.635	-5.67172	4.24386e-06	0.000747991	4.26178
ENSG00000063978_RNF4	0.550051	6.53932	5.69604	3.97113e-06	0.0007282	4.23642
ENSG00000115548_KDM3A	-1.40536	5.11348	-5.67794	4.17232e-06	0.000742886	4.22381
ENSG00000169994_MYO7B	-1.18534	3.94642	-5.64218	4.60055e-06	0.00078701	4.2133
ENSG00000136490_LIMD2	-0.834759	5.1853	-5.66079	4.37241e-06	0.000762942	4.20007
ENSG00000159753_RLTPR	-1.82493	0.886733	-5.64734	4.5361e-06	0.000783668	4.14287
ENSG00000133056_PIK3C2B	1.10523	3.21203	5.59985	5.16504e-06	0.000835166	4.10467
ENSG00000143845_ETNK2	-1.13897	3.78806	-5.59956	5.16923e-06	0.000835166	4.09465
ENSG00000139508_SLC46A3	1.32233	4.61155	5.60007	5.16195e-06	0.000835166	4.07795
ENSG00000078902_TOLLIP	0.728604	5.99648	5.61655	4.93448e-06	0.000827901	4.06092
ENSG00000076716_GPC4	-0.964684	5.01261	-5.62012	4.8865e-06	0.000827812	4.05208
ENSG00000257176_RP11-996F15.2	2.01452	0.546176	5.72758	3.64364e-06	0.000683634	4.03955
ENSG00000233922_AL133493.2	1.7101	-0.267946	5.71154	3.80663e-06	0.000706616	4.00147
ENSG00000118495_PLAGL1	-0.652686	5.66681	-5.60657	5.07102e-06	0.000835166	3.98577
ENSG00000106868_SUSD1	-0.718098	4.57166	-5.55774	5.79596e-06	0.000927833	3.95556
ENSG00000138623_SEMA7A	-1.62642	2.5135	-5.53793	6.11898e-06	0.000967265	3.94556
ENSG00000223802_CERS1	-1.00417	3.32474	-5.51767	6.46803e-06	0.000998767	3.89441
ENSG00000169857_AVEN	-0.723529	3.49659	-5.50331	6.72757e-06	0.00102078	3.82594
ENSG00000278214_RP11-442O1.4	1.23176	3.4219	5.49204	6.93862e-06	0.00104372	3.81384
ENSG00000162302_RPS6KA4	-0.819237	5.32768	-5.52473	6.34423e-06	0.000988397	3.81224
ENSG00000124222_STX16	-0.836788	7.03126	-5.53589	6.15316e-06	0.000967265	3.7729
ENSG00000169032_MAP2K1	-0.68093	6.2413	-5.50774	6.64645e-06	0.00101732	3.71354
ENSG00000137936_BCAR3	-0.744235	5.37451	-5.45895	7.5974e-06	0.00112345	3.64143
ENSG00000169750_RAC3	-1.19701	4.31375	-5.42502	8.33826e-06	0.00121245	3.62325
ENSG00000112977_DAP	0.820064	6.16184	5.44549	7.88287e-06	0.00115587	3.62149
ENSG00000173083_HPSE	-1.76604	1.02315	-5.47784	7.21386e-06	0.00107585	3.55611
ENSG00000112304_ACOT13	0.852124	3.96592	5.38869	9.21201e-06	0.00129629	3.55029
ENSG00000148426_PROSER2	-0.810568	4.33256	-5.39232	9.12085e-06	0.0012939	3.48117
ENSG00000120539_MASTL	-0.813999	5.1953	-5.40807	8.73511e-06	0.00125966	3.4801
ENSG00000106003_LFNG	-1.02971	5.7094	-5.39684	9.00842e-06	0.00128843	3.47469
ENSG00000169213_RAB3B	-1.49701	1.74765	-5.36322	9.87929e-06	0.00137252	3.47233
ENSG00000138111_MFSD13A	1.17495	1.05237	5.35955	9.97911e-06	0.00137252	3.44455
ENSG00000236819_LINC01563	0.822094	3.83086	5.3451	1.0383e-05	0.00137252	3.43007
ENSG00000147724_FAM135B	-1.47184	-0.362264	-5.35101	1.02159e-05	0.00137252	3.42476
ENSG00000166106_ADAMTS15	-0.876822	5.16392	-5.34612	1.03541e-05	0.00137252	3.38527
ENSG00000156603_MED19	0.804561	4.58212	5.31557	1.12601e-05	0.00145539	3.34284
ENSG00000105341_ATP5SL	-0.504697	6.29597	-5.35359	1.01438e-05	0.00137252	3.31468
ENSG00000107959_PITRM1	0.518398	5.88548	5.33235	1.07532e-05	0.00141076	3.29286
ENSG00000149218_ENDOD1	0.907079	4.43557	5.29685	1.18543e-05	0.0014881	3.27574
ENSG00000174233_ADCY6	-0.702493	5.65406	-5.32087	1.10973e-05	0.00144505	3.24754
ENSG00000058453_CROCC	-0.71732	5.18251	-5.29853	1.17996e-05	0.0014881	3.23486
ENSG00000108830_RND2	-1.26807	1.40894	-5.26064	1.30943e-05	0.00159777	3.23077
ENSG00000074181_NOTCH3	-0.785001	8.32298	-5.3507	1.02247e-05	0.00137252	3.22838
ENSG00000120318_ARAP3	-0.809683	0.270214	-5.27537	1.2575e-05	0.00154522	3.22571
ENSG00000057935_MTA3	-0.382621	5.71608	-5.30006	1.17504e-05	0.0014881	3.19565
ENSG00000140044_JDP2	-2.02226	3.00824	-5.23875	1.39065e-05	0.00166202	3.17
ENSG00000188613_NANOS1	0.995055	6.25066	5.29205	1.20117e-05	0.00149709	3.16477
ENSG00000272391_POM121C	0.45213	7.69281	5.3057	1.15697e-05	0.00148441	3.14313
ENSG00000140859_KIFC3	-0.748316	4.43578	-5.23939	1.38821e-05	0.00166202	3.09112
ENSG00000188191_PRKAR1B	-1.17069	4.60503	-5.22623	1.43932e-05	0.00168384	3.08362
ENSG00000007062_PROM1	-1.2465	0.943927	-5.22549	1.44227e-05	0.00168384	3.07519
ENSG00000163935_SFMBT1	-0.801005	4.29334	-5.22175	1.45716e-05	0.00168384	3.06732
ENSG00000170498_KISS1	-2.73982	-2.28433	-5.34877	1.0279e-05	0.00137252	3.0599
ENSG00000162433_AK4	-0.967062	5.20941	-5.24416	1.37012e-05	0.00166023	3.05434
ENSG00000167100_SAMD14	-1.47718	0.766827	-5.19087	1.58627e-05	0.00182098	3.02793
ENSG00000260442_ATP2A1-AS1	1.16302	1.94072	5.18006	1.63415e-05	0.00186368	3.02605
ENSG00000164920_OSR2	0.78855	3.05543	5.1748	1.65795e-05	0.00187855	3.00653
ENSG00000138668_HNRNPD	-0.408871	9.49585	-5.28116	1.23765e-05	0.00153161	2.9981
ENSG00000114019_AMOTL2	-0.881855	6.0436	-5.22312	1.45167e-05	0.00168384	2.98011
ENSG00000151693_ASAP2	-0.76825	5.61432	-5.22653	1.43813e-05	0.00168384	2.97151
ENSG00000187867_PALM3	-1.63459	1.16989	-5.13243	1.86283e-05	0.00199415	2.90211
ENSG00000172638_EFEMP2	-1.16669	5.31237	-5.16134	1.72044e-05	0.00192436	2.8901
ENSG00000120937_NPPB	-2.1702	-0.708895	-5.14065	1.82122e-05	0.00197382	2.88911
ENSG00000174206_C12orf66	0.951998	3.20587	5.12413	1.90585e-05	0.00202775	2.88343
ENSG00000176171_BNIP3	-0.93385	5.48707	-5.1589	1.73204e-05	0.00192499	2.85154
ENSG00000267100_ILF3-AS1	0.988398	4.54089	5.13279	1.861e-05	0.00199415	2.84191
ENSG00000106771_TMEM245	-0.928896	6.63144	-5.15518	1.74983e-05	0.00193245	2.7532
ENSG00000124702_KLHDC3	0.756189	7.13603	5.15063	1.77187e-05	0.00194449	2.75231
ENSG00000106066_CPVL	1.27081	4.06124	5.06048	2.27054e-05	0.00231267	2.71854
ENSG00000114805_PLCH1	2.2917	0.745244	5.11285	1.96591e-05	0.00207898	2.71353
ENSG00000116544_DLGAP3	-1.65275	-0.0795918	-5.05902	2.27967e-05	0.00231267	2.6976
ENSG00000130299_GTPBP3	-0.661046	5.18673	-5.09714	2.05272e-05	0.00213584	2.65875
ENSG00000114853_ZBTB47	0.647947	3.56335	5.03213	2.45475e-05	0.00241421	2.6314
ENSG00000198682_PAPSS2	-1.53257	0.884253	-5.03003	2.46898e-05	0.00241421	2.62269
ENSG00000258590_NBEAP1	1.98468	0.289328	5.1409	1.81994e-05	0.00197382	2.58001
ENSG00000138134_STAMBPL1	-1.5043	0.0131402	-5.01657	2.56209e-05	0.00245637	2.57712
ENSG00000128567_PODXL	-0.647538	6.81439	-5.09649	2.05639e-05	0.00213584	2.57441
ENSG00000136274_NACAD	-0.69141	4.87642	-5.03996	2.40244e-05	0.00239544	2.55732
ENSG00000047634_SCML1	-1.04494	3.40249	-5.04413	2.37501e-05	0.00238169	2.55602
ENSG00000247572_CKMT2-AS1	0.804937	2.8163	4.99196	2.74164e-05	0.00255823	2.54396
ENSG00000124212_PTGIS	2.45	4.42569	5.06634	2.23423e-05	0.00230623	2.54262
ENSG00000236144_TMEM147-AS1	0.695804	4.47036	5.02891	2.47661e-05	0.00241421	2.54192
ENSG00000166387_PPFIBP2	1.66404	1.45634	5.00812	2.62239e-05	0.00249176	2.53661
ENSG00000081059_TCF7	-0.960096	2.13439	-4.98396	2.80266e-05	0.00260125	2.5178
ENSG00000100422_CERK	-0.457933	7.10249	-5.06429	2.24689e-05	0.00230623	2.50622
ENSG00000181798_LINC00471	1.26863	0.251402	5.02368	2.5125e-05	0.00243559	2.49612
ENSG00000237172_B3GNT9	0.634167	4.71149	5.0074	2.62757e-05	0.00249176	2.49492
ENSG00000204209_DAXX	-0.503381	6.17162	-5.04625	2.36122e-05	0.00238156	2.49382
ENSG00000150403_TMCO3	-0.492359	5.63231	-5.03579	2.43013e-05	0.00240928	2.48521
ENSG00000276131_RP11-481J2.3	1.49698	0.0105843	5.02166	2.52648e-05	0.00243561	2.45048
ENSG00000259264_RP11-60L3.1	2.11238	-1.69489	5.1097	1.98304e-05	0.00208446	2.43799
ENSG00000113838_TBCCD1	0.669948	4.30879	4.9558	3.0284e-05	0.00276662	2.41537
ENSG00000186111_PIP5K1C	0.675169	5.83468	4.99267	2.73625e-05	0.00255823	2.41022
ENSG00000139437_TCHP	-0.559132	5.08409	-4.97652	2.86056e-05	0.00264095	2.38379
ENSG00000169991_IFFO2	-0.860797	3.32862	-4.93335	3.22131e-05	0.00289735	2.33503
ENSG00000235621_LINC00494	2.56442	-1.53707	5.16203	1.71721e-05	0.00192436	2.32624
ENSG00000187391_MAGI2	1.11165	2.33169	4.89688	3.56133e-05	0.00313847	2.2987
ENSG00000227467_LINC01537	-1.98446	-2.57801	-4.97202	2.89624e-05	0.00265982	2.29608
ENSG00000269951_RP11-797A18.6	1.34629	1.70024	4.88711	3.65838e-05	0.00320779	2.27654
ENSG00000131876_SNRPA1	-0.506893	6.08774	-4.94858	3.08918e-05	0.00280745	2.22803
ENSG00000235560_AC002310.12	1.05255	1.06117	4.86317	3.90733e-05	0.00329367	2.18869
ENSG00000006283_CACNA1G	-1.53667	2.99108	-4.86419	3.89637e-05	0.00329367	2.18499
ENSG00000146122_DAAM2	-0.704718	3.1668	-4.8733	3.79994e-05	0.00326238	2.17118
ENSG00000053108_FSTL4	1.3833	1.3927	4.84806	4.07314e-05	0.00339241	2.16707
ENSG00000099860_GADD45B	-1.89527	1.79422	-4.83218	4.255e-05	0.00345328	2.13602
ENSG00000203999_LINC01270	1.38789	1.29873	4.88201	3.71007e-05	0.00323685	2.13491
ENSG00000158604_TMED4	0.99562	6.58141	4.90725	3.46113e-05	0.00308129	2.13226
ENSG00000258655_ARHGAP5-AS1	1.02243	2.30264	4.83427	4.23065e-05	0.00344956	2.13169
ENSG00000089063_TMEM230	0.425198	6.52523	4.91071	3.42836e-05	0.00306777	2.12592
ENSG00000112893_MAN2A1	-1.01482	5.42456	-4.89764	3.5539e-05	0.00313847	2.12505
ENSG00000063176_SPHK2	0.885901	5.53596	4.87262	3.80705e-05	0.00326238	2.11689
ENSG00000127022_CANX	-0.764122	8.84754	-4.93414	3.21436e-05	0.00289735	2.09313
ENSG00000188811_NHLRC3	-0.884828	4.12064	-4.8579	3.96441e-05	0.00332572	2.0773
ENSG00000106333_PCOLCE	-0.692353	3.80416	-4.87759	3.75545e-05	0.00326015	2.07552
ENSG00000154928_EPHB1	-1.31652	1.80531	-4.8073	4.55627e-05	0.00359739	2.07087
ENSG00000170370_EMX2	0.869962	1.78578	4.83509	4.22104e-05	0.00344956	2.0672
ENSG00000174348_PODN	-2.01234	-0.46658	-4.82237	4.37135e-05	0.00351501	2.01638
ENSG00000112964_GHR	-0.628832	3.55943	-4.83951	4.17011e-05	0.00344293	1.9982
ENSG00000275993_CH507-42P11.8	-0.873923	5.49012	-4.8472	4.08279e-05	0.00339241	1.99043
ENSG00000273066_RP11-216L13.19	0.735747	3.71614	4.79188	4.7536e-05	0.00371334	1.98897
ENSG00000180769_WDFY3-AS2	0.960423	1.86442	4.77451	4.98607e-05	0.00383269	1.98612
ENSG00000198901_PRC1	-0.550581	7.22408	-4.87017	3.83281e-05	0.00326238	1.97819
ENSG00000172456_FGGY	1.31523	5.4539	4.7887	4.79533e-05	0.00371883	1.94614
ENSG00000116871_MAP7D1	-0.620551	8.47697	-4.87167	3.81709e-05	0.00326238	1.94176
ENSG00000172935_MRGPRF	-2.33644	-1.06719	-4.83838	4.18306e-05	0.00344293	1.93523
ENSG00000153989_NUS1	-0.843739	5.6744	-4.81813	4.42262e-05	0.00353993	1.90956
ENSG00000149131_SERPING1	-1.75636	3.25034	-4.7658	5.10701e-05	0.00389137	1.90696
ENSG00000081087_OSTM1	-1.99598	3.9634	-4.79086	4.76696e-05	0.00371334	1.90063
ENSG00000111752_PHC1	-0.552696	5.87749	-4.81035	4.5182e-05	0.00358355	1.88103
ENSG00000117335_CD46	-0.84562	5.73424	-4.81565	4.45286e-05	0.00354785	1.85973
ENSG00000055163_CYFIP2	-1.62479	1.5249	-4.72633	5.69202e-05	0.00417311	1.85608
ENSG00000120913_PDLIM2	-1.87468	2.3208	-4.71787	5.82599e-05	0.00423648	1.85011
ENSG00000142459_EVI5L	0.870808	4.23744	4.73773	5.51659e-05	0.00406801	1.83292
ENSG00000138495_COX17	0.695064	4.40868	4.76095	5.17553e-05	0.00392643	1.82708
ENSG00000143153_ATP1B1	-0.579665	4.25757	-4.75003	5.33322e-05	0.00401118	1.8067
ENSG00000137875_BCL2L10	2.62071	-1.17517	4.99518	2.71741e-05	0.00255823	1.8016
ENSG00000213967_ZNF726	0.670226	3.29435	4.7178	5.82701e-05	0.00423648	1.80031
ENSG00000130734_ATG4D	0.668145	4.6984	4.74405	5.42158e-05	0.00402558	1.8001
ENSG00000119335_SET	0.541854	9.0757	4.82717	4.31406e-05	0.003485	1.79354
ENSG00000259877_RP11-46C24.7	0.878672	2.52537	4.69902	6.13563e-05	0.00433444	1.77468
ENSG00000232388_LINC00493	0.788655	4.40604	4.71426	5.88394e-05	0.00426012	1.76562
ENSG00000109854_HTATIP2	1.88656	0.906036	4.79658	4.69258e-05	0.00368832	1.73643
ENSG00000059573_ALDH18A1	0.849508	6.67336	4.75763	5.22298e-05	0.00394527	1.73236
ENSG00000112655_PTK7	-1.10523	7.45481	-4.78612	4.8295e-05	0.00372876	1.73081
ENSG00000151233_GXYLT1	-1.43943	5.15309	-4.76797	5.07656e-05	0.00388512	1.72528
ENSG00000178184_PARD6G	-0.574924	4.66659	-4.70584	6.02176e-05	0.0043063	1.72174
ENSG00000065308_TRAM2	-0.494882	6.33688	-4.74619	5.38969e-05	0.004019	1.69856
ENSG00000114646_CSPG5	-1.31981	1.6389	-4.65671	6.89154e-05	0.00471571	1.68944
ENSG00000015171_ZMYND11	-0.63201	4.44162	-4.71117	5.9342e-05	0.00426115	1.66171
ENSG00000170161_RP11-262H14.4	0.803519	2.76468	4.64188	7.17789e-05	0.00483579	1.65659
ENSG00000146147_MLIP	1.67043	2.34344	4.64896	7.03966e-05	0.00477958	1.64719
ENSG00000205927_OLIG2	0.801147	5.28803	4.70275	6.07306e-05	0.00430767	1.64605
ENSG00000154736_ADAMTS5	-0.726083	6.36669	-4.73715	5.52534e-05	0.00406801	1.63945
ENSG00000100344_PNPLA3	-1.35606	1.80546	-4.63845	7.24585e-05	0.00484417	1.63315
ENSG00000273344_PAXIP1-AS1	0.871109	3.22513	4.6454	7.10891e-05	0.00480788	1.62581
ENSG00000181929_PRKAG1	0.768104	4.92067	4.67074	6.6312e-05	0.00459158	1.59057
ENSG00000144677_CTDSPL	-0.765688	3.5419	-4.63666	7.2816e-05	0.00484949	1.58428
ENSG00000148187_MRRF	0.459901	5.16506	4.66869	6.66852e-05	0.00459917	1.56577
ENSG00000065320_NTN1	-1.03122	5.63219	-4.68614	6.35656e-05	0.00445444	1.55298
ENSG00000131711_MAP1B	-0.727103	6.53734	-4.70371	6.05709e-05	0.00430767	1.54775
ENSG00000117461_PIK3R3	-0.559863	5.23435	-4.67273	6.59499e-05	0.0045847	1.54682
ENSG00000123091_RNF11	0.932514	6.78065	4.68773	6.32877e-05	0.00445285	1.52987
ENSG00000231817_LINC01198	1.97045	-2.45337	4.74623	5.3892e-05	0.004019	1.52849
ENSG00000167641_PPP1R14A	1.5254	0.452886	4.60169	8.01476e-05	0.00519887	1.5188
ENSG00000259712_CTD-2184D3.5	1.71268	-0.179383	4.59869	8.08118e-05	0.00522254	1.49138
ENSG00000175352_NRIP3	-0.63607	2.97838	-4.60541	7.93357e-05	0.00516541	1.4909
ENSG00000101846_STS	0.97456	3.37279	4.61759	7.67274e-05	0.00505816	1.48388
ENSG00000122861_PLAU	-0.778242	5.54765	-4.66444	6.74691e-05	0.00463491	1.48056
ENSG00000140557_ST8SIA2	-1.17203	2.45164	-4.56335	8.90352e-05	0.00556837	1.44762
ENSG00000273355_RP11-672L10.6	1.67837	-0.470189	4.67762	6.507e-05	0.00454163	1.4461
ENSG00000234171_RNASEH1-AS1	0.621641	3.79919	4.59087	8.25636e-05	0.00531606	1.4425
ENSG00000177225_PDDC1	0.524464	5.89931	4.62697	7.47773e-05	0.00496118	1.40619
ENSG00000106723_SPIN1	-0.426208	6.92585	-4.6401	7.21311e-05	0.00484083	1.38247
ENSG00000170088_TMEM192	0.553501	4.06962	4.56439	8.87805e-05	0.00556837	1.37426
ENSG00000168542_COL3A1	1.05707	9.30892	4.61578	7.71088e-05	0.00505816	1.34634
ENSG00000205581_HMGN1	-0.457057	7.94852	-4.64959	7.02765e-05	0.00477958	1.34097
ENSG00000173020_ADRBK1	0.530091	7.04762	4.61702	7.68471e-05	0.00505816	1.33398
ENSG00000123999_INHA	2.27336	-0.507255	4.61409	7.74683e-05	0.00506272	1.33141
ENSG00000111674_ENO2	-1.19458	2.2115	-4.51439	0.000101819	0.00612633	1.33119
ENSG00000241644_INMT	1.98094	-1.47708	4.71186	5.92291e-05	0.00426115	1.31249
ENSG00000126005_MMP24-AS1	0.716554	4.91484	4.56373	8.89411e-05	0.00556837	1.30656
ENSG00000064989_CALCRL	1.75002	3.52696	4.53003	9.75488e-05	0.00593363	1.28255
ENSG00000232098_CTD-2619J13.14	0.529053	4.81254	4.53904	9.5171e-05	0.00584732	1.26642
ENSG00000125633_CCDC93	-0.489684	4.84034	-4.56556	8.84975e-05	0.00556837	1.25937
ENSG00000187699_C2orf88	0.653971	3.2354	4.52985	9.75959e-05	0.00593363	1.25674
ENSG00000108469_RECQL5	0.472289	4.89937	4.53053	9.74147e-05	0.00593363	1.25168
ENSG00000167550_RHEBL1	-0.742029	2.45231	-4.48553	0.000110192	0.00649572	1.22906
ENSG00000124145_SDC4	-1.48401	5.74364	-4.56603	8.83825e-05	0.00556837	1.22421
ENSG00000035403_VCL	-0.539702	6.9947	-4.57453	8.63471e-05	0.00550769	1.21459
ENSG00000143612_C1orf43	0.602889	7.17865	4.57394	8.64867e-05	0.00550769	1.21162
ENSG00000135679_MDM2	0.991904	5.87653	4.54264	9.42351e-05	0.00582083	1.20272
ENSG00000198931_APRT	0.65363	5.47846	4.51906	0.000100524	0.00609045	1.17731
ENSG00000260542_RP13-379O24.2	2.43476	0.983695	4.45492	0.000119821	0.00693342	1.1592
ENSG00000245556_SCAMP1-AS1	0.894679	1.64456	4.44307	0.000123768	0.00706538	1.15893
ENSG00000130382_MLLT1	0.479427	6.75625	4.5544	9.12478e-05	0.00568637	1.15653
ENSG00000173706_HEG1	-0.948292	6.17682	-4.54198	9.44063e-05	0.00582083	1.14506
ENSG00000269186_LINC01082	1.3518	3.66128	4.44394	0.000123474	0.00706538	1.14435
ENSG00000128342_LIF	-1.59801	0.360437	-4.43558	0.000126331	0.00713384	1.13694
ENSG00000185386_MAPK11	-0.834836	1.72753	-4.45662	0.000119264	0.00693342	1.13416
ENSG00000105697_HAMP	2.154	-2.40302	4.57591	8.60215e-05	0.00550769	1.10001
ENSG00000020181_ADGRA2	-1.08199	5.02873	-4.46066	0.000117953	0.00688349	1.07432
ENSG00000058866_DGKG	1.63275	-0.129892	4.49438	0.000107554	0.00638339	1.05472
ENSG00000140943_MBTPS1	-0.449217	6.38438	-4.50129	0.00010554	0.00632841	1.04464
ENSG00000196924_FLNA	-1.07815	9.62909	-4.55003	9.23461e-05	0.00573433	1.04396
ENSG00000112246_SIM1	0.952191	-1.17854	4.40159	0.000138631	0.00769565	1.03978
ENSG00000104368_PLAT	-0.807656	6.83035	-4.49711	0.000106755	0.00635757	1.02909
ENSG00000108798_ABI3	-1.66928	2.6135	-4.40081	0.000138927	0.00769565	1.01811
ENSG00000272325_NUDT3	0.446932	6.28375	4.48773	0.00010953	0.00647863	1.01681
ENSG00000151952_TMEM132D	1.86441	0.171178	4.44616	0.000122727	0.00706538	1.01042
ENSG00000162490_DRAXIN	-1.93493	5.30722	-4.43657	0.00012599	0.00713384	0.997997
ENSG00000154978_VOPP1	-0.70192	7.03743	-4.49962	0.000106022	0.00633555	0.991355
ENSG00000138449_SLC40A1	-0.724306	4.09205	-4.46434	0.000116772	0.00683745	0.973671
ENSG00000029153_ARNTL2	-1.04469	3.42801	-4.40639	0.000136826	0.00762772	0.968546
ENSG00000163818_LZTFL1	-0.805102	2.64199	-4.38404	0.000145439	0.0078851	0.957637
ENSG00000197712_FAM114A1	0.53001	5.59766	4.44157	0.000124277	0.00706538	0.949332
ENSG00000130508_PXDN	-0.434396	10.7896	-4.51671	0.000101173	0.00610855	0.924759
ENSG00000215193_PEX26	-0.55308	5.61017	-4.43026	0.000128182	0.00721499	0.901849
ENSG00000237328_RAI1-AS1	1.7186	-2.3059	4.4766	0.000112921	0.0066342	0.9017
ENSG00000273749_CYFIP1	-0.425374	6.72397	-4.45437	0.000120001	0.00693342	0.887275
ENSG00000007384_RHBDF1	-0.776012	4.9961	-4.39358	0.000141698	0.00782433	0.874227
ENSG00000180370_PAK2	-0.840969	6.83524	-4.44148	0.000124309	0.00706538	0.855757
ENSG00000114626_ABTB1	-0.895116	3.74742	-4.3611	0.000154841	0.00826247	0.84973
ENSG00000134824_FADS2	-0.845974	3.59672	-4.35919	0.000155649	0.00828024	0.836408
ENSG00000143369_ECM1	-1.32305	4.71313	-4.33042	0.000168359	0.0087955	0.836234
ENSG00000003137_CYP26B1	-0.752782	3.03291	-4.37107	0.000150681	0.00811491	0.822953
ENSG00000170044_ZPLD1	1.92926	-2.44966	4.41546	0.000133473	0.00748864	0.816271
ENSG00000253837_RP11-177H13.2	1.05789	2.7635	4.30052	0.000182659	0.00911628	0.807642
ENSG00000128655_PDE11A	1.95926	-0.7415	4.307	0.000179459	0.00907647	0.783467
ENSG00000112972_HMGCS1	-0.956609	6.47689	-4.41242	0.000134588	0.007527	0.763233
ENSG00000228106_RP11-452F19.3	0.880125	1.52683	4.28337	0.000191395	0.00946075	0.762248
ENSG00000218739_CEBPZOS	0.513918	5.44022	4.38386	0.00014551	0.0078851	0.76092
ENSG00000142039_CCDC97	0.530666	6.15024	4.38909	0.000143446	0.00784636	0.753948
ENSG00000102781_KATNAL1	1.04185	4.04753	4.3413	0.000163435	0.00858969	0.752352
ENSG00000148225_WDR31	1.27829	2.20271	4.27772	0.000194359	0.00953614	0.751298
ENSG00000267280_TBX2-AS1	0.783756	2.58093	4.30333	0.000181263	0.00909534	0.747215
ENSG00000142871_CYR61	-1.64915	6.21322	-4.39118	0.00014263	0.00784636	0.743651
ENSG00000185989_RASA3	-0.535616	5.25119	-4.37247	0.000150108	0.00810906	0.743256
ENSG00000088854_C20orf194	-0.660135	5.02567	-4.35058	0.000159349	0.00842568	0.736407
ENSG00000153250_RBMS1	-0.607704	5.7814	-4.3891	0.000143443	0.00784636	0.735176
ENSG00000185432_METTL7A	1.50656	2.31756	4.27371	0.000196495	0.00957721	0.72996
ENSG00000167889_MGAT5B	-1.76604	0.733272	-4.26765	0.000199765	0.00968251	0.7244
ENSG00000127533_F2RL3	-1.8574	-1.04006	-4.31004	0.00017798	0.00902785	0.72355
ENSG00000112406_HECA	-0.738932	4.86492	-4.34619	0.000161268	0.00850142	0.723338
ENSG00000072182_ASIC4	1.34638	1.02166	4.31117	0.00017743	0.00902619	0.720966
ENSG00000187866_FAM122A	-0.519523	4.19738	-4.3244	0.000171148	0.00886834	0.702734
ENSG00000136161_RCBTB2	-1.66083	2.11813	-4.27563	0.000195469	0.0095539	0.695937
ENSG00000100739_BDKRB1	0.939049	1.58498	4.25333	0.000207704	0.00998411	0.690271
ENSG00000180720_CHRM4	-1.73108	-0.676526	-4.31423	0.000175958	0.00900378	0.689637
ENSG00000131773_KHDRBS3	-1.12961	4.6712	-4.29802	0.000183903	0.00911628	0.689155
ENSG00000272831_RP11-792A8.4	2.13285	0.254575	4.29914	0.000183345	0.00911628	0.687301
ENSG00000167601_AXL	-1.87789	5.90411	-4.36746	0.000152176	0.00814516	0.6825
ENSG00000176155_CCDC57	0.567034	4.72388	4.32229	0.000172133	0.00888622	0.673205
ENSG00000180448_HMHA1	-0.700898	4.03084	-4.30306	0.000181396	0.00909534	0.671514
ENSG00000272701_MESTIT1	1.43643	0.144567	4.24032	0.000215187	0.0101848	0.660254
ENSG00000131067_GGT7	-0.535156	5.30698	-4.33462	0.000166443	0.00872153	0.660095
ENSG00000131378_RFTN1	-1.06461	3.92567	-4.31553	0.000175336	0.00899836	0.658775
ENSG00000272686_RP11-390E23.6	0.802743	1.96226	4.23998	0.000215381	0.0101848	0.648949
ENSG00000277142_LINC00235	0.975798	2.55386	4.24423	0.000212906	0.0101781	0.648595
ENSG00000167202_TBC1D2B	-0.625036	6.95052	-4.36849	0.000151746	0.00814516	0.641429
ENSG00000204176_SYT15	1.42383	1.03732	4.25191	0.000208506	0.00999514	0.63924
ENSG00000247596_TWF2	-0.540693	5.29885	-4.32854	0.000169223	0.00881422	0.637036
ENSG00000146966_DENND2A	-1.02624	5.10844	-4.29816	0.000183834	0.00911628	0.629599
ENSG00000071539_TRIP13	-0.550139	5.3738	-4.3201	0.000173166	0.00891317	0.614317
ENSG00000104419_NDRG1	-1.41607	4.31795	-4.26374	0.000201898	0.00975878	0.613005
ENSG00000183186_C2CD4C	-1.14756	0.622901	-4.21254	0.000232062	0.0108224	0.592212
ENSG00000229320_KRT8P12	0.815284	1.98729	4.21272	0.00023195	0.0108224	0.590486
ENSG00000099337_KCNK6	-0.825259	1.70171	-4.23076	0.000220854	0.0103873	0.576454
ENSG00000114554_PLXNA1	-0.472216	8.17653	-4.3567	0.00015671	0.00831133	0.564111
ENSG00000182010_RTKN2	-0.922215	4.24156	-4.27097	0.000197963	0.0096219	0.560893
ENSG00000088256_GNA11	0.513365	6.93049	4.32412	0.000171278	0.00886834	0.551364
ENSG00000106484_MEST	-0.70597	9.97708	-4.38481	0.000145132	0.0078851	0.548794
ENSG00000128536_CDHR3	1.20684	0.588961	4.20038	0.000239857	0.0110139	0.546292
ENSG00000154548_SRSF12	-0.762484	2.53448	-4.22676	0.000223268	0.0104726	0.546223
ENSG00000146232_NFKBIE	-0.73293	3.21542	-4.23569	0.000217909	0.0102765	0.538374
ENSG00000183049_CAMK1D	-1.07502	1.61654	-4.18211	0.000252061	0.0114358	0.517864
ENSG00000137038_TMEM261	0.765697	5.43229	4.26234	0.00020267	0.00976902	0.502047
ENSG00000224888_RP5-1142A6.2	1.0551	0.74652	4.17504	0.000256938	0.0115551	0.500105
ENSG00000117407_ARTN	-1.17105	-0.0866159	-4.17199	0.000259074	0.0115616	0.490699
ENSG00000180999_C1orf105	0.921073	3.45349	4.20633	0.000236013	0.0108986	0.485392
ENSG00000166619_BLCAP	0.466746	7.84701	4.31167	0.000177189	0.00902619	0.475957
ENSG00000135828_RNASEL	-0.825352	-1.25383	-4.15986	0.000267746	0.0118576	0.461385
ENSG00000214872_SMTNL1	1.31282	2.16147	4.17504	0.000256941	0.0115551	0.457715
ENSG00000133027_PEMT	0.573691	5.28	4.24317	0.000213522	0.0101796	0.453989
ENSG00000130347_RTN4IP1	0.601727	3.17423	4.18247	0.000251811	0.0114358	0.445323
ENSG00000136875_PRPF4	-0.460763	6.46394	-4.28163	0.000192301	0.00947871	0.443669
ENSG00000105329_TGFB1	-0.567852	6.17784	-4.27734	0.000194559	0.00953614	0.4409
ENSG00000140368_PSTPIP1	1.02745	-0.069307	4.16895	0.000261223	0.0116277	0.437118
ENSG00000149257_SERPINH1	-0.535893	8.57023	-4.30557	0.000180159	0.00908553	0.435056
ENSG00000251381_LINC00958	0.960452	-0.605938	4.14004	0.000282523	0.0123161	0.406675
ENSG00000099365_STX1B	-1.57395	1.10169	-4.13511	0.000286321	0.0123774	0.399032
ENSG00000224152_AC009506.1	0.846341	1.66224	4.13322	0.000287793	0.0123993	0.398689
ENSG00000090263_MRPS33	0.591559	4.66547	4.20682	0.000235697	0.0108986	0.389987
ENSG00000121361_KCNJ8	-2.40708	-0.872937	-4.20386	0.000237604	0.0109392	0.374668
ENSG00000249550_LINC01234	0.52031	2.97724	4.18172	0.000252323	0.0114358	0.369587
ENSG00000266208_CTD-2267D19.3	1.21025	1.11212	4.13937	0.000283039	0.0123161	0.367695
ENSG00000130589_HELZ2	-1.28255	5.33763	-4.19219	0.000245252	0.011232	0.360027
ENSG00000258701_LINC00638	1.30478	0.642847	4.1562	0.000270413	0.0119454	0.359015
ENSG00000178057_NDUFAF3	0.610373	5.12894	4.21171	0.000232586	0.0108224	0.354279
ENSG00000159784_FAM131B	-2.74571	0.181648	-4.14568	0.000278238	0.0121678	0.353819
ENSG00000170545_SMAGP	-1.72876	-0.31965	-4.127	0.000292683	0.0125789	0.352671
ENSG00000205084_TMEM231	-0.932824	2.20982	-4.10592	0.000309873	0.0131556	0.327166
ENSG00000128607_KLHDC10	-0.362803	6.50587	-4.24136	0.000214576	0.0101848	0.316456
ENSG00000122335_SERAC1	-0.53471	3.888	-4.14816	0.000276375	0.0121167	0.315777
ENSG00000204282_TNRC6C-AS1	-0.809999	0.929562	-4.09421	0.000319847	0.0134807	0.303278
ENSG00000143195_ILDR2	-1.13889	0.594269	-4.12115	0.00029736	0.0127172	0.303055
ENSG00000137331_IER3	-0.719534	3.57662	-4.15087	0.000274352	0.0120888	0.293129
ENSG00000099992_TBC1D10A	-0.687225	3.72071	-4.12408	0.000295004	0.0126475	0.274298
ENSG00000188766_SPRED3	-1.60849	2.25803	-4.08884	0.000324531	0.0135859	0.269638
ENSG00000140650_PMM2	0.510954	5.5786	4.17255	0.000258681	0.0115616	0.265167
ENSG00000165548_TMEM63C	0.75825	4.25601	4.13478	0.000286576	0.0123774	0.263718
ENSG00000100036_SLC35E4	-1.02072	1.03488	-4.07307	0.000338663	0.0140032	0.253376
ENSG00000185338_SOCS1	1.37885	2.88091	4.07953	0.000332808	0.0138062	0.253283
ENSG00000130943_PKDREJ	1.57768	0.756908	4.08959	0.000323872	0.0135859	0.252904
ENSG00000175221_MED16	0.564827	6.6321	4.18986	0.000246813	0.0112739	0.242065
ENSG00000196776_CD47	0.753015	5.38942	4.16611	0.000263244	0.0116879	0.241469
ENSG00000227947_RP11-543D5.1	1.34244	-1.78018	4.08592	0.000327102	0.0136546	0.221843
ENSG00000178035_IMPDH2	0.497641	7.46052	4.2062	0.000236098	0.0108986	0.21471
ENSG00000117419_ERI3	0.477913	6.20079	4.17208	0.000259015	0.0115616	0.205873
ENSG00000072195_SPEG	0.777714	6.73038	4.17823	0.000254729	0.0115149	0.19521
ENSG00000107020_PLGRKT	0.872912	2.87614	4.0392	0.000371112	0.0149897	0.159859
ENSG00000169139_UBE2V2	-1.01164	4.69763	-4.1356	0.000285944	0.0123774	0.150983
ENSG00000006788_MYH13	1.89641	3.13969	4.0281	0.000382395	0.0153037	0.144467
ENSG00000110697_PITPNM1	-0.939232	5.12092	-4.10207	0.000313119	0.0132291	0.135037
ENSG00000088367_EPB41L1	-1.22146	3.42607	-4.07087	0.000340689	0.0140223	0.111906
ENSG00000070193_FGF10	1.51936	-2.46967	4.10679	0.000309148	0.0131556	0.103402
ENSG00000083067_TRPM3	1.79371	-0.18509	4.03212	0.000378266	0.0152082	0.100773
ENSG00000078401_EDN1	-2.42517	-2.31354	-4.08867	0.000324678	0.0135859	0.0859261
ENSG00000149972_CNTN5	1.92433	-0.139671	4.10819	0.000307973	0.0131389	0.0829239
ENSG00000114923_SLC4A3	-0.803307	2.6334	-4.01172	0.000399663	0.0156713	0.0790711
ENSG00000075420_FNDC3B	-0.660821	6.5982	-4.1499	0.000275076	0.0120902	0.0777531
ENSG00000182541_LIMK2	-0.622077	5.18973	-4.1045	0.000311069	0.0131744	0.0727512
ENSG00000275088_RP11-442O1.3	0.834301	3.94044	4.02217	0.00038856	0.0154183	0.0531957
ENSG00000141526_SLC16A3	1.4459	2.69146	4.02531	0.000385282	0.0153488	0.0487967
ENSG00000131979_GCH1	-1.17743	1.40699	-3.99628	0.000416644	0.0161198	0.0440234
ENSG00000198663_C6orf89	0.607543	5.19888	4.07919	0.000333109	0.0138062	0.0433414
ENSG00000121897_LIAS	0.485732	3.48372	4.02098	0.000389806	0.0154234	0.0357101
ENSG00000196233_LCOR	-0.97968	3.39476	-4.07082	0.000340733	0.0140223	0.0343317
ENSG00000165633_VSTM4	0.682192	4.56731	4.04673	0.000363638	0.0147218	0.0336848
ENSG00000168386_FILIP1L	-1.19881	-0.359439	-4.01467	0.000396498	0.0156174	0.0313029
ENSG00000153363_LINC00467	0.87908	2.81689	3.99818	0.000414512	0.0160729	0.0286854
ENSG00000214338_SOGA3	-1.22633	1.16003	-3.97708	0.000438743	0.0168255	-0.000322842
ENSG00000176463_SLCO3A1	1.00964	3.97388	4.03502	0.000375318	0.0151245	-0.00735214
ENSG00000106144_CASP2	-0.411219	5.3966	-4.08349	0.00032926	0.0137118	-0.00782139
ENSG00000179899_PHC1P1	-0.627837	3.36414	-4.01517	0.000395962	0.0156174	-0.0101298
ENSG00000157851_DPYSL5	-1.39998	2.4392	-3.96354	0.000455025	0.0171856	-0.0186464
ENSG00000130724_CHMP2A	0.732144	5.80667	4.05588	0.000354767	0.0144634	-0.025429
ENSG00000162241_SLC25A45	1.17934	1.39494	3.94732	0.000475306	0.0177499	-0.0503697
ENSG00000277232_GTSE1-AS1	1.06377	0.529502	3.94592	0.000477089	0.0177499	-0.051889
ENSG00000183856_IQGAP3	-0.814039	5.35361	-4.06161	0.000349315	0.0142745	-0.0601251
ENSG00000245651_RP11-620J15.2	1.33626	-2.22128	3.97758	0.000438154	0.0168255	-0.0675735
ENSG00000133872_SARAF	-0.362046	6.35458	-4.05257	0.000357953	0.0145592	-0.0814229
ENSG00000169016_E2F6	0.424598	5.62906	4.048	0.000362401	0.0147059	-0.107315
ENSG00000259458_MGC15885	1.16521	1.97363	3.92151	0.000509421	0.0186741	-0.120687
ENSG00000141668_CBLN2	2.06866	-0.33561	4.06448	0.000346619	0.0141976	-0.127316
ENSG00000205334_LINC01460	1.19213	-2.22302	3.94791	0.000474552	0.0177499	-0.150319
ENSG00000149260_CAPN5	-0.893969	3.93075	-3.97552	0.000440591	0.016838	-0.15344
ENSG00000071994_PDCD2	0.51356	6.12185	4.03118	0.000379229	0.0152119	-0.157922
ENSG00000269404_SPIB	-1.36243	1.73637	-3.92996	0.000497991	0.0182936	-0.164131
ENSG00000256060_TRAPPC2P1	0.65055	2.91353	3.91759	0.000514805	0.0187925	-0.172809
ENSG00000175130_MARCKSL1	0.395628	8.29571	4.06888	0.000342524	0.0140628	-0.176244
ENSG00000272142_RP11-428J1.5	1.55046	-0.338274	3.95692	0.000463195	0.0174563	-0.189764
ENSG00000165181_C9orf84	2.77416	-2.0388	3.95465	0.00046603	0.0174877	-0.19046
ENSG00000169242_EFNA1	-1.19635	1.18838	-3.88748	0.000558081	0.0197926	-0.191294
ENSG00000070404_FSTL3	-0.952089	5.16837	-3.9667	0.000451167	0.0170768	-0.203252
ENSG00000125779_PANK2	-0.321882	5.57838	-4.00397	0.000408091	0.0158948	-0.208222
ENSG00000197852_FAM212B	0.545777	6.73155	4.02677	0.000383764	0.0153233	-0.212758
ENSG00000197724_PHF2	-0.565707	6.43234	-4.02194	0.000388793	0.0154183	-0.22846
ENSG00000101665_SMAD7	-1.3876	1.93822	-3.88902	0.000555792	0.0197516	-0.23734
ENSG00000188493_C19orf54	0.550085	4.17753	3.94311	0.000480704	0.0178464	-0.24271
ENSG00000261777_RP11-529K1.2	1.24208	-0.925875	3.89512	0.000546774	0.0195907	-0.244819
ENSG00000106069_CHN2	1.1	2.00815	3.86355	0.000595013	0.0206	-0.247537
ENSG00000082497_SERTAD4	-1.64686	-1.79885	-3.90836	0.000527708	0.0190777	-0.254946
ENSG00000204590_GNL1	-0.743098	6.44869	-4.01287	0.00039842	0.0156577	-0.262011
ENSG00000010626_LRRC23	1.01981	2.13219	3.85785	0.000604161	0.0207069	-0.262708
ENSG00000214273_AGGF1P1	1.62153	-1.73884	3.93144	0.000496013	0.0182594	-0.267533
ENSG00000139842_CUL4A	-0.444122	6.22849	-4.00397	0.000408096	0.0158948	-0.272175
ENSG00000114030_KPNA1	-0.334946	5.81188	-4.00147	0.000410856	0.0159666	-0.291486
ENSG00000160058_BSDC1	0.420782	6.37026	3.97518	0.000440997	0.016838	-0.312388
ENSG00000279821_RP11-1334A24.5	-1.28917	1.02454	-3.84135	0.000631406	0.0213515	-0.318044
ENSG00000150456_N6AMT2	-0.955797	1.1553	-3.83165	0.000647987	0.0214549	-0.328621
ENSG00000171735_CAMTA1	-0.421994	5.79519	-3.9673	0.000450448	0.0170768	-0.329895
ENSG00000163932_PRKCD	-0.482267	3.95316	-3.91283	0.000521422	0.0189943	-0.338911
ENSG00000124942_AHNAK	-0.712277	6.87835	-3.97257	0.000444101	0.0169195	-0.339072
ENSG00000258056_RP11-644F5.11	0.576068	3.28882	3.85951	0.000601477	0.0206683	-0.34213
ENSG00000270673_YTHDF3-AS1	1.56761	-0.494005	3.84516	0.000625002	0.0212172	-0.351204
ENSG00000135604_STX11	-0.467673	3.98233	-3.89764	0.000543096	0.0194989	-0.356525
ENSG00000171431_KRT20	1.88671	0.0799918	3.81323	0.000680645	0.0221578	-0.371409
ENSG00000102879_CORO1A	-1.00887	3.58615	-3.89119	0.000552563	0.0197509	-0.371835
ENSG00000250387_RP11-136K7.2	2.1539	-1.37289	3.83882	0.000635684	0.0213537	-0.375449
ENSG00000130402_ACTN4	-0.346087	9.04745	-4.0057	0.000406195	0.0158917	-0.381621
ENSG00000108679_LGALS3BP	1.19665	6.89225	3.97097	0.000446019	0.0169555	-0.383649
ENSG00000188199_NUTM2B	1.08087	1.70754	3.80429	0.000697061	0.0224825	-0.390584
ENSG00000143384_MCL1	-0.476992	7.60737	-3.98034	0.000434911	0.0167727	-0.397562
ENSG00000170464_DNAJC18	-0.53674	4.42877	-3.89826	0.000542188	0.0194989	-0.405848
ENSG00000087842_PIR	0.842176	-0.771356	3.8086	0.000689096	0.0223663	-0.408024
ENSG00000179361_ARID3B	-0.529588	4.61098	-3.93728	0.000488302	0.0180516	-0.408608
ENSG00000127324_TSPAN8	1.89832	2.27863	3.79865	0.000707618	0.0227537	-0.408799
ENSG00000143443_C1orf56	0.794544	2.45949	3.80519	0.000695398	0.0224704	-0.41298
ENSG00000135643_KCNMB4	-1.23327	4.26482	-3.86056	0.000599796	0.0206683	-0.414116
ENSG00000240694_PNMA2	-0.872433	4.40705	-3.85719	0.000605223	0.0207069	-0.414186
ENSG00000077009_NMRK2	1.64866	-0.993252	3.79134	0.00072154	0.0230167	-0.418334
ENSG00000110675_ELMOD1	-0.986616	4.96978	-3.91143	0.000523386	0.0190172	-0.421576
ENSG00000166963_MAP1A	0.914308	7.24225	3.95469	0.000465975	0.0174877	-0.422374
ENSG00000170525_PFKFB3	-0.67243	5.29276	-3.90809	0.000528084	0.0190777	-0.434631
ENSG00000267321_RP11-1094M14.11	0.87954	3.70373	3.86068	0.000599598	0.0206683	-0.435607
ENSG00000104814_MAP4K1	-1.14474	-0.120266	-3.78439	0.00073503	0.0232347	-0.436057
ENSG00000115085_ZAP70	1.7947	-1.46412	3.87964	0.000569924	0.0201308	-0.436139
ENSG00000176971_FIBIN	2.35878	-1.29953	3.82062	0.00066734	0.021806	-0.438934
ENSG00000223799_IL10RB-AS1	0.946095	4.55514	3.83998	0.00063371	0.0213537	-0.43972
ENSG00000107789_MINPP1	-0.584671	3.51884	-3.86534	0.000592166	0.0205422	-0.442189
ENSG00000176014_TUBB6	-0.670515	7.74319	-3.94659	0.00047624	0.0177499	-0.454017
ENSG00000139219_COL2A1	-0.957895	6.87681	-3.97989	0.000435443	0.0167727	-0.454563
ENSG00000161920_MED11	0.878624	2.39559	3.77977	0.000744121	0.0234371	-0.459771
ENSG00000003056_M6PR	0.323276	7.01333	3.93755	0.000487946	0.0180516	-0.463553
ENSG00000087088_BAX	-0.532183	6.21764	-3.91946	0.000512218	0.0187373	-0.472365
ENSG00000136379_ABHD17C	-0.614216	3.38468	-3.82177	0.000665305	0.0217803	-0.477087
ENSG00000275620_FLJ16779	-2.02034	0.3968	-3.76672	0.000770423	0.0239201	-0.481166
ENSG00000179859_AC025335.1	0.868024	2.0132	3.7731	0.00075746	0.0237287	-0.489791
ENSG00000169627_BOLA2B	0.612041	4.56777	3.86556	0.000591826	0.0205422	-0.494434
ENSG00000153012_LGI2	-0.797784	2.82497	-3.85552	0.000607925	0.0207587	-0.502798
ENSG00000204227_RING1	0.562344	5.49415	3.87657	0.000574639	0.0202073	-0.507234
ENSG00000062096_ARSF	1.42532	2.2501	3.76183	0.000780519	0.0240199	-0.507554
ENSG00000011114_BTBD7	-0.491756	5.07161	-3.87495	0.000577124	0.0202073	-0.508761
ENSG00000105613_MAST1	-0.673505	1.4146	-3.79841	0.000708079	0.0227537	-0.525104
ENSG00000143171_RXRG	0.65058	4.83065	3.82668	0.000656638	0.0216591	-0.526297
ENSG00000240225_ZNF542P	0.421229	4.7037	3.83495	0.000642295	0.0214221	-0.526946
ENSG00000147164_SNX12	-1.07233	5.91461	-3.91083	0.00052423	0.0190172	-0.527004
ENSG00000182534_MXRA7	-0.373865	7.88506	-3.93541	0.000490758	0.0181041	-0.535818
ENSG00000250337_LINC01021	1.70237	-1.75109	3.74888	0.000807858	0.0244939	-0.544049
ENSG00000108947_EFNB3	-1.22469	3.23682	-3.7862	0.000731501	0.0231651	-0.546456
ENSG00000237819_AC002454.1	-1.17828	2.30126	-3.7479	0.00080996	0.0244939	-0.548421
ENSG00000231419_LINC00689	0.60351	6.90906	3.8902	0.000554039	0.0197509	-0.562261
ENSG00000129993_CBFA2T3	0.503789	3.92587	3.82237	0.000664242	0.0217803	-0.571316
ENSG00000164494_PDSS2	0.493377	3.2383	3.77181	0.000760067	0.0237493	-0.57299
ENSG00000213977_TAX1BP3	-0.653065	4.74369	-3.83477	0.000642594	0.0214221	-0.57576
ENSG00000196418_ZNF124	0.598684	2.76006	3.76356	0.000776933	0.0239942	-0.587038
ENSG00000283078_RP11-11M20.4	0.829725	0.971696	3.71899	0.0008746	0.0256917	-0.590861
ENSG00000105429_MEGF8	-0.45004	7.76237	-3.90255	0.000535995	0.0193235	-0.592162
ENSG00000117385_P3H1	-0.517468	6.72194	-3.87037	0.000584256	0.0203893	-0.593405
ENSG00000196090_PTPRT	0.996245	3.73617	3.74304	0.000820503	0.024727	-0.59342
ENSG00000164879_CA3	0.55391	1.89114	3.88508	0.000561679	0.0198798	-0.594782
ENSG00000273027_LL21NC02-1C16.1	2.40466	-1.37519	3.79467	0.000715163	0.0229391	-0.603464
ENSG00000110492_MDK	-0.765723	8.01584	-3.88979	0.000554643	0.0197509	-0.606771
ENSG00000173548_SNX33	-0.596068	5.44642	-3.83359	0.000644622	0.0214248	-0.607546
ENSG00000165801_ARHGEF40	-0.57694	6.46478	-3.86635	0.000590572	0.0205422	-0.609862
ENSG00000105650_PDE4C	-1.48338	-1.631	-3.73349	0.000841566	0.0251038	-0.612748
ENSG00000183741_CBX6	0.812733	6.93948	3.87461	0.000577656	0.0202073	-0.614659
ENSG00000224051_CPTP	0.472874	5.19566	3.82434	0.000660748	0.0217126	-0.615774
ENSG00000168135_KCNJ4	-1.58632	-0.0621925	-3.75638	0.000791914	0.0241998	-0.615955
ENSG00000136802_LRRC8A	-0.421815	6.82719	-3.87758	0.000573079	0.0202013	-0.617653
ENSG00000273301_RP11-314B1.2	1.02788	0.932446	3.71141	0.000892347	0.0259727	-0.621624
ENSG00000145819_ARHGAP26	0.608716	5.39507	3.83012	0.000650641	0.021502	-0.622149
ENSG00000143816_WNT9A	-1.54502	3.04328	-3.74999	0.000805473	0.0244939	-0.625223
ENSG00000236618_PITPNA-AS1	0.754871	2.18459	3.72345	0.000864311	0.0255184	-0.625372
ENSG00000196739_COL27A1	-1.28018	4.1159	-3.84301	0.000628604	0.0212981	-0.626657
ENSG00000269609_RPARP-AS1	0.719562	1.8767	3.73218	0.000844514	0.0251038	-0.63325
ENSG00000164082_GRM2	-1.41233	-1.28747	-3.7008	0.000917791	0.0264266	-0.634353
ENSG00000160325_CACFD1	0.76595	4.64156	3.79172	0.000720823	0.0230167	-0.639846
ENSG00000248405_PRR5-ARHGAP8	2.74188	-0.941198	3.73991	0.000827339	0.0248472	-0.643616
ENSG00000176896_TCEANC	0.951863	0.805922	3.69173	0.000940115	0.0268919	-0.648923
ENSG00000132854_KANK4	0.626908	6.08419	3.83436	0.000643312	0.0214221	-0.650469
ENSG00000164403_SHROOM1	-0.80905	-0.949588	-3.70229	0.000914187	0.0263664	-0.656771
ENSG00000169641_LUZP1	-0.35139	6.60259	-3.85936	0.000601726	0.0206683	-0.660629
ENSG00000204542_C6orf15	-1.34325	-0.230052	-3.71239	0.000890022	0.0259699	-0.661337
ENSG00000164330_EBF1	0.59864	3.32333	3.76954	0.000764669	0.0238263	-0.662439
ENSG00000124067_SLC12A4	-0.596255	5.44235	-3.81842	0.000671274	0.0218936	-0.664028
ENSG00000131470_PSMC3IP	-0.491759	3.96874	-3.77485	0.000753938	0.0236609	-0.665416
ENSG00000168672_FAM84B	-1.22194	1.58033	-3.73591	0.000836178	0.0250695	-0.66558
ENSG00000227811_FAM212B-AS1	0.715183	1.05233	3.71369	0.000886974	0.0259243	-0.665965
ENSG00000228801_RP11-110G21.1	1.10525	1.08269	3.68392	0.000959758	0.0273194	-0.666988
ENSG00000085982_USP40	0.814059	5.85594	3.83257	0.000646386	0.0214426	-0.668062
ENSG00000213892_CEACAM16	2.54752	0.757889	3.68771	0.000950181	0.027091	-0.674603
ENSG00000055070_SZRD1	0.462036	8.25928	3.87446	0.000577882	0.0202073	-0.677151
ENSG00000198626_RYR2	1.22344	0.499865	3.71047	0.000894584	0.0259727	-0.685514
ENSG00000141505_ASGR1	-1.41999	-0.7163	-3.6795	0.000971052	0.0275959	-0.686077
ENSG00000125848_FLRT3	1.16987	2.51515	3.70563	0.000906116	0.0262202	-0.686564
ENSG00000129682_FGF13	0.465736	4.40501	3.80723	0.00069162	0.0223898	-0.689191
ENSG00000089639_GMIP	-0.654098	3.543	-3.75026	0.000804896	0.0244939	-0.693368
ENSG00000162745_OLFML2B	-0.614333	7.84395	-3.85355	0.000611145	0.0208279	-0.698568
ENSG00000050165_DKK3	-1.0296	4.96354	-3.77649	0.000750654	0.0236003	-0.702963
ENSG00000162729_IGSF8	-0.875199	4.58883	-3.76414	0.000775732	0.0239942	-0.708201
ENSG00000010322_NISCH	-0.328283	6.31129	-3.8393	0.000634865	0.0213537	-0.708475
ENSG00000006062_MAP3K14	-0.866608	4.33428	-3.76246	0.000779212	0.0240199	-0.709124
ENSG00000229847_EMX2OS	1.31431	2.02001	3.66502	0.00100895	0.0282505	-0.714096
ENSG00000011332_DPF1	-0.517606	4.16517	-3.76742	0.000768991	0.0239182	-0.715393
ENSG00000231770_TMEM44-AS1	1.11446	1.54487	3.66112	0.0010194	0.0283242	-0.72034
ENSG00000137502_RAB30	0.744999	3.32143	3.74802	0.000809704	0.0244939	-0.720642
ENSG00000130770_ATPIF1	0.47953	6.3923	3.82495	0.000659679	0.0217126	-0.723051
ENSG00000276644_DACH1	0.667647	3.62931	3.77143	0.000760837	0.0237493	-0.727454
ENSG00000117616_RSRP1	-0.58994	4.52493	-3.78631	0.000731275	0.0231651	-0.728764
ENSG00000131650_KREMEN2	-0.790849	5.34148	-3.79344	0.000717511	0.0229722	-0.730186
ENSG00000131828_PDHA1	0.244742	6.97755	3.85216	0.000613421	0.0208647	-0.731325
ENSG00000165672_PRDX3	-0.631095	6.97302	-3.83842	0.000636365	0.0213537	-0.740601
ENSG00000266947_RP11-799D4.4	1.63102	-2.18491	3.67289	0.000988176	0.0279008	-0.744688
ENSG00000128849_CGNL1	-0.723353	3.86379	-3.75869	0.000787062	0.0241361	-0.745585
ENSG00000043591_ADRB1	-1.61595	-1.70304	-3.71088	0.000893602	0.0259727	-0.752432
ENSG00000258675_RP11-299L17.3	1.89344	0.15768	3.64952	0.00105113	0.0287479	-0.754816
ENSG00000136068_FLNB	-0.857194	6.35994	-3.80832	0.000689612	0.0223663	-0.763589
ENSG00000165084_C8orf34	1.13145	3.15286	3.66424	0.00101104	0.0282505	-0.764363
ENSG00000160539_PLPP7	0.948168	0.7524	3.65912	0.00102481	0.028364	-0.764535
ENSG00000173175_ADCY5	-1.23586	1.50852	-3.6527	0.00104234	0.0286423	-0.765047
ENSG00000065665_SEC61A2	-0.478329	3.63168	-3.71592	0.000881738	0.0258421	-0.781013
ENSG00000221968_FADS3	-1.04792	5.36164	-3.78681	0.000730304	0.0231651	-0.784368
ENSG00000145907_G3BP1	-0.456239	7.53633	-3.83529	0.000641717	0.0214221	-0.800995
ENSG00000181045_SLC26A11	-0.714086	3.80863	-3.71939	0.000873653	0.0256917	-0.804343
ENSG00000241404_EGFL8	-0.903351	2.40224	-3.65751	0.00102916	0.028364	-0.815676
ENSG00000205056_RP11-693J15.5	1.36663	1.95589	3.61985	0.00113669	0.0302809	-0.820784
ENSG00000163412_EIF4E3	-1.01133	1.67009	-3.61457	0.0011526	0.0304261	-0.826188
ENSG00000153714_LURAP1L	1.1288	2.66501	3.6215	0.00113177	0.0302809	-0.829756
ENSG00000176108_CHMP6	-0.490948	5.44937	-3.74943	0.000806672	0.0244939	-0.832102
ENSG00000105996_HOXA2	-1.00984	0.397405	-3.62088	0.0011336	0.0302809	-0.832236
ENSG00000167216_KATNAL2	1.04942	1.2634	3.62026	0.00113546	0.0302809	-0.832708
ENSG00000214706_IFRD2	0.437885	6.31277	3.78073	0.000742224	0.0234197	-0.835167
ENSG00000272202_RP11-157F20.3	1.18136	-1.64175	3.61113	0.00116311	0.0306572	-0.841475
ENSG00000173757_STAT5B	-0.432063	6.16096	-3.76359	0.000776878	0.0239942	-0.856946
ENSG00000008128_CDK11A	-0.348518	5.92204	-3.75693	0.000790759	0.0241998	-0.857958
ENSG00000095370_SH2D3C	-1.37291	2.19346	-3.60103	0.00119442	0.0311319	-0.870968
ENSG00000119242_CCDC92	0.531222	3.88013	3.6645	0.00101033	0.0282505	-0.874603
ENSG00000104856_RELB	-0.677864	3.12735	-3.64982	0.00105029	0.0287479	-0.875256
ENSG00000181938_GINS3	0.536946	4.47246	3.72442	0.000862077	0.0254956	-0.878302
ENSG00000137221_TJAP1	0.456037	5.58277	3.73338	0.00084182	0.0251038	-0.882304
ENSG00000267260_CTD-2162K18.4	0.774697	1.32775	3.60398	0.00118521	0.0310127	-0.88772
ENSG00000258754_LINC01579	1.16679	0.209885	3.5851	0.00124553	0.0321498	-0.895903
ENSG00000144460_NYAP2	1.17612	0.719244	3.58677	0.00124009	0.0320567	-0.903775
ENSG00000231889_TRAF3IP2-AS1	-0.752045	1.51092	-3.6073	0.00117488	0.0308742	-0.90925
ENSG00000148343_FAM73B	0.487049	5.63195	3.72099	0.000869952	0.0256416	-0.918839
ENSG00000170542_SERPINB9	1.28794	-0.562595	3.56934	0.00129817	0.0329241	-0.929998
ENSG00000151746_BICD1	0.450314	3.32544	3.66392	0.0010119	0.0282505	-0.932926
ENSG00000185883_ATP6V0C	0.730481	7.13996	3.74177	0.000823267	0.0247676	-0.934139
ENSG00000128245_YWHAH	-0.403282	6.83222	-3.76082	0.000782616	0.024042	-0.936739
ENSG00000133816_MICAL2	-0.69646	3.50561	-3.66116	0.00101928	0.0283242	-0.939141
ENSG00000146410_MTFR2	0.527005	3.40255	3.62855	0.00111093	0.0299861	-0.943254
ENSG00000174827_PDZK1	1.12952	0.774412	3.58397	0.00124925	0.0321982	-0.950377
ENSG00000105223_PLD3	0.624557	9.08527	3.78876	0.000726517	0.0231332	-0.95128
ENSG00000186103_ARGFX	1.84243	-2.4478	3.58087	0.00125945	0.0323178	-0.964767
ENSG00000185697_MYBL1	-0.826323	2.48577	-3.61989	0.00113657	0.0302809	-0.965812
ENSG00000139187_KLRG1	1.38111	-0.413882	3.58225	0.00125491	0.0322631	-0.968769
ENSG00000004142_POLDIP2	0.387307	7.14239	3.74328	0.000819978	0.024727	-0.969188
ENSG00000196923_PDLIM7	-0.450217	6.64814	-3.72964	0.000850208	0.0251872	-0.969623
ENSG00000236609_ZNF853	-0.817866	4.63572	-3.69603	0.00092948	0.0266738	-0.973011
ENSG00000269604_AC005523.2	0.488721	5.45057	3.69696	0.000927194	0.0266534	-0.973747
ENSG00000163872_YEATS2	-0.371232	7.00395	-3.73487	0.000838489	0.0250957	-0.975978
ENSG00000160951_PTGER1	-0.870158	-1.14819	-3.56209	0.00132313	0.0330787	-0.979781
ENSG00000168758_SEMA4C	-0.504441	6.66278	-3.73244	0.000843927	0.0251038	-0.9846
ENSG00000271737_CTB-113I20.2	2.1034	-2.06219	3.60867	0.00117065	0.0308095	-0.994063
ENSG00000173641_HSPB7	1.23255	5.77735	3.72975	0.000849964	0.0251872	-1.00007
ENSG00000235437_LINC01278	0.850761	3.55216	3.63513	0.00109182	0.0296304	-1.0003
ENSG00000099957_P2RX6	1.15471	3.70029	3.61815	0.0011418	0.0302931	-1.0014
ENSG00000255455_RP11-890B15.3	0.771997	0.936851	3.5374	0.00141158	0.0344014	-1.00792
ENSG00000197885_NKIRAS1	0.46579	4.2765	3.64492	0.00106397	0.0290082	-1.00847
ENSG00000160326_SLC2A6	-0.556694	4.87511	-3.66944	0.000997235	0.0280657	-1.01176
ENSG00000245937_LINC01184	0.59872	3.29555	3.59992	0.00119791	0.0311511	-1.01192
ENSG00000161509_GRIN2C	1.92713	-0.169452	3.55637	0.00134311	0.0333371	-1.01795
ENSG00000178568_ERBB4	2.18655	0.589148	3.53009	0.00143887	0.0347275	-1.01922
ENSG00000272902_RP11-299H21.1	1.21843	1.00664	3.5283	0.00144561	0.0348405	-1.02242
ENSG00000106624_AEBP1	-1.33285	6.36407	-3.68997	0.000944503	0.0269732	-1.02432
ENSG00000272572_RP11-179B2.2	1.03014	-0.365117	3.52305	0.00146561	0.0350801	-1.04387
ENSG00000171243_SOSTDC1	0.956717	-0.723273	3.53925	0.00140474	0.0343778	-1.04392
ENSG00000168273_SMIM4	0.712343	3.13039	3.60073	0.00119539	0.0311319	-1.04779
ENSG00000232524_RP11-332K15.1	1.39147	-0.369174	3.51822	0.00148423	0.0353787	-1.05023
ENSG00000139579_NABP2	0.504123	5.4497	3.65768	0.00102871	0.028364	-1.05556
ENSG00000176845_METRNL	-0.902405	6.55438	-3.70291	0.000912687	0.0263664	-1.05681
ENSG00000167971_CASKIN1	-1.81232	1.44758	-3.51172	0.00150969	0.0355499	-1.05985
ENSG00000090020_SLC9A1	-0.832048	4.89591	-3.65699	0.00103059	0.028364	-1.06041
ENSG00000146859_TMEM140	0.487555	3.43011	3.58981	0.00123021	0.0318997	-1.06052
ENSG00000147168_IL2RG	1.34889	-0.406108	3.51143	0.00151083	0.0355499	-1.06197
ENSG00000169499_PLEKHA2	-0.729166	3.85514	-3.60605	0.00117875	0.0309292	-1.06646
ENSG00000152284_TCF7L1	-0.556629	7.23597	-3.70586	0.000905563	0.0262202	-1.07342
ENSG00000265474_AC010761.9	-1.88058	-1.12597	-3.53739	0.00141162	0.0344014	-1.07675
ENSG00000173821_RNF213	-0.407392	5.45161	-3.66969	0.000996571	0.0280657	-1.07893
ENSG00000172780_RAB43	-1.3942	2.9277	-3.57281	0.0012864	0.0328572	-1.08813
ENSG00000115194_SLC30A3	-0.953758	2.41949	-3.56	0.00133038	0.0331153	-1.0906
ENSG00000239282_GATSL3	-1.18157	1.68814	-3.50805	0.00152423	0.0356903	-1.09424
ENSG00000122126_OCRL	-0.463479	4.84065	-3.65095	0.00104716	0.0287293	-1.09673
ENSG00000108010_GLRX3	-0.296406	6.212	-3.67379	0.000985819	0.0279008	-1.0982
ENSG00000188158_NHS	1.51693	-0.114844	3.50146	0.00155067	0.0360282	-1.10076
ENSG00000189221_MAOA	1.45869	0.152129	3.49802	0.00156469	0.0361361	-1.10275
ENSG00000137713_PPP2R1B	-0.485257	5.38757	-3.65866	0.00102606	0.028364	-1.10543
ENSG00000004961_HCCS	-0.530184	5.35646	-3.67528	0.000981955	0.0278604	-1.10863
ENSG00000254919_RP11-698N11.2	1.76466	0.162151	3.49368	0.00158249	0.0362849	-1.11354
ENSG00000074855_ANO8	-0.594878	3.38696	-3.56685	0.0013067	0.0329463	-1.122
ENSG00000178826_TMEM139	1.29908	0.380544	3.48221	0.00163057	0.0370949	-1.12564
ENSG00000126461_SCAF1	0.409872	8.10543	3.69542	0.000930963	0.0266738	-1.12818
ENSG00000116039_ATP6V1B1	1.10962	1.23673	3.48026	0.00163889	0.0371442	-1.1326
ENSG00000119403_PHF19	-0.672158	5.54881	-3.62205	0.00113011	0.0302809	-1.13999
ENSG00000166741_NNMT	-1.49582	4.65015	-3.62522	0.0011207	0.0301312	-1.14731
ENSG00000117906_RCN2	-0.760661	6.67665	-3.66761	0.00100208	0.0281566	-1.15336
ENSG00000144834_TAGLN3	-0.624388	4.16396	-3.56737	0.0013049	0.0329463	-1.15838
ENSG00000075218_GTSE1	-0.393243	6.77174	-3.67289	0.000988168	0.0279008	-1.15909
ENSG00000234912_SNHG20	0.591385	3.42496	3.55144	0.00136058	0.0336749	-1.15967
ENSG00000197872_FAM49A	-0.514631	4.92869	-3.63124	0.00110308	0.0298412	-1.16056
ENSG00000130349_C6orf203	0.55323	2.74997	3.52527	0.0014571	0.0349724	-1.16205
ENSG00000039523_FAM65A	-0.476517	6.1178	-3.6485	0.00105394	0.0287797	-1.16312
ENSG00000247400_DNAJC3-AS1	0.886737	0.680336	3.47004	0.00168308	0.0376033	-1.17034
ENSG00000143067_ZNF697	-0.519416	3.92004	-3.55579	0.00134517	0.0333406	-1.17552
ENSG00000259529_RP11-468E2.4	-1.03595	2.83165	-3.52137	0.00147206	0.0351381	-1.1773
ENSG00000168890_TMEM150A	0.611175	2.63165	3.49738	0.00156727	0.0361361	-1.18365
ENSG00000080166_DCT	3.26392	-2.65376	3.51364	0.00150211	0.0355471	-1.18645
ENSG00000125484_GTF3C4	-0.322621	6.68307	-3.65736	0.00102958	0.028364	-1.18698
ENSG00000187244_BCAM	0.473483	6.39293	3.6351	0.00109189	0.0296304	-1.19048
ENSG00000163516_ANKZF1	-0.468419	4.70565	-3.57234	0.001288	0.0328572	-1.1998
ENSG00000129007_CALML4	1.12678	3.23282	3.49676	0.00156982	0.036137	-1.20034
ENSG00000233077_LINC01271	1.9711	0.0565532	3.47031	0.00168191	0.0376033	-1.20472
ENSG00000230091_TMEM254-AS1	1.39682	-0.156958	3.45707	0.00174089	0.0384569	-1.20998
ENSG00000169105_CHST14	-0.727157	5.80164	-3.62662	0.00111659	0.0300669	-1.21203
ENSG00000100697_DICER1	-0.91347	6.46708	-3.66212	0.00101671	0.0283242	-1.21232
ENSG00000171772_SYCE1	1.13784	-0.26814	3.4435	0.00180342	0.0391304	-1.21275
ENSG00000269837_IPO5P1	0.508228	3.96414	3.53007	0.00143894	0.0347275	-1.21397
ENSG00000099999_RNF215	-0.624536	3.08795	-3.50363	0.00154192	0.0358733	-1.2142
ENSG00000177464_GPR4	-1.50671	-1.9218	-3.4435	0.00180344	0.0391304	-1.21647
ENSG00000158301_GPRASP2	-1.02679	2.79928	-3.5128	0.00150541	0.0355471	-1.21784
ENSG00000174748_RPL15	0.424493	11.2048	3.71552	0.000882679	0.0258421	-1.21956
ENSG00000109743_BST1	-1.31703	-0.282153	-3.43924	0.00182349	0.0393788	-1.22602
ENSG00000107021_TBC1D13	0.696203	6.28409	3.61585	0.00114873	0.030416	-1.2268
ENSG00000170122_FOXD4	0.823339	2.95674	3.48393	0.00162327	0.0369772	-1.2269
ENSG00000136811_ODF2	-0.592434	6.22567	-3.62823	0.00111187	0.0299861	-1.23004
ENSG00000246560_RP11-10L12.4	1.12452	-0.263199	3.44311	0.00180526	0.0391304	-1.23299
ENSG00000172733_PURG	-1.01854	0.877065	-3.44257	0.0018078	0.0391369	-1.23688
ENSG00000153113_CAST	-0.337354	5.75307	-3.61487	0.0011517	0.0304261	-1.23707
ENSG00000152784_PRDM8	0.779946	0.0494131	3.49933	0.00155932	0.0360855	-1.23904
ENSG00000121297_TSHZ3	-0.340454	7.04928	-3.64027	0.0010771	0.0293202	-1.24021
ENSG00000136783_NIPSNAP3A	0.636698	3.90226	3.54596	0.00138029	0.03397	-1.24249
ENSG00000278175_GLIDR	0.678605	3.54105	3.5112	0.00151172	0.0355499	-1.24495
ENSG00000153443_UBALD1	-0.601059	5.00034	-3.56066	0.00132808	0.0331153	-1.24595
ENSG00000234455_AC067960.1	2.09802	-2.39502	3.47247	0.00167246	0.0375583	-1.25016
ENSG00000196150_ZNF250	-0.550096	3.10812	-3.50705	0.00152821	0.0356972	-1.2517
ENSG00000114770_ABCC5	-0.400238	5.1656	-3.56819	0.00130211	0.0329463	-1.25563
ENSG00000073792_IGF2BP2	-0.524155	6.67831	-3.61891	0.00113951	0.0302931	-1.25821
ENSG00000177508_IRX3	-0.55704	4.39114	-3.56327	0.00131904	0.0330787	-1.26091
ENSG00000170965_PLAC1	1.36588	1.61556	3.43144	0.0018608	0.0398883	-1.26278
ENSG00000179912_R3HDM2	0.704591	5.64369	3.57373	0.00128331	0.0328335	-1.26804
ENSG00000244486_SCARF2	-1.04823	5.57383	-3.58782	0.00123666	0.0320155	-1.26848
ENSG00000181666_HKR1	0.487819	4.90549	3.54542	0.00138225	0.0339701	-1.26904
ENSG00000134532_SOX5	0.99965	2.24813	3.49728	0.00156771	0.0361361	-1.27284
ENSG00000141527_CARD14	0.838244	-0.367262	3.41599	0.00193693	0.0409887	-1.27334
ENSG00000107758_PPP3CB	-0.400204	5.83176	-3.60139	0.0011933	0.0311319	-1.27773
ENSG00000141385_AFG3L2	0.360672	6.28999	3.58976	0.00123036	0.0318997	-1.28075
ENSG00000164088_PPM1M	-0.580333	3.3103	-3.49168	0.00159078	0.0364272	-1.28329
ENSG00000100030_MAPK1	-0.21235	7.52626	-3.63407	0.00109487	0.0296652	-1.28419
ENSG00000171608_PIK3CD	-1.38005	3.22137	-3.49385	0.00158178	0.0362849	-1.2877
ENSG00000185022_MAFF	-1.3972	2.81138	-3.48023	0.00163898	0.0371442	-1.29253
ENSG00000266923_RP11-693J15.4	1.48748	1.56587	3.40582	0.00198866	0.0417069	-1.29554
ENSG00000109819_PPARGC1A	1.77038	-0.203679	3.47317	0.00166942	0.0375382	-1.29624
ENSG00000116260_QSOX1	-0.639136	5.42962	-3.54471	0.00138482	0.0339856	-1.29984
ENSG00000130052_STARD8	-0.487745	3.28387	-3.54613	0.00137965	0.03397	-1.30248
ENSG00000136715_SAP130	-0.499436	5.83529	-3.58208	0.00125547	0.0322631	-1.30505
ENSG00000182197_EXT1	-0.503421	5.37093	-3.5629	0.0013203	0.0330787	-1.3128
ENSG00000175592_FOSL1	-1.68572	0.86107	-3.4094	0.00197028	0.0416216	-1.31477
ENSG00000154537_FAM27C	0.719841	0.786208	3.4011	0.00201312	0.0419851	-1.31688
ENSG00000110811_P3H3	-0.388692	5.50584	-3.54963	0.00136706	0.0337873	-1.32144
ENSG00000099219_ERMP1	-0.730132	3.78742	-3.51719	0.00148822	0.0353787	-1.33646
ENSG00000101331_CCM2L	-1.30386	1.96161	-3.40094	0.00201396	0.0419851	-1.33958
ENSG00000156253_RWDD2B	0.638126	3.92588	3.47395	0.00166606	0.0375111	-1.34028
ENSG00000160606_TLCD1	0.739131	2.57359	3.42726	0.00188111	0.0401757	-1.34155
ENSG00000145911_N4BP3	-0.573512	7.72112	-3.61796	0.00114235	0.0302931	-1.34226
ENSG00000168280_KIF5C	-1.08889	4.27252	-3.51278	0.00150549	0.0355471	-1.34271
ENSG00000072657_TRHDE	1.59557	-0.194828	3.40713	0.00198191	0.041638	-1.34433
ENSG00000122694_GLIPR2	-0.790076	5.56773	-3.54615	0.00137958	0.03397	-1.34502
ENSG00000128283_CDC42EP1	-0.767497	4.77801	-3.56028	0.00132941	0.0331153	-1.34703
ENSG00000279382_RP11-449J21.3	-0.721158	1.11235	-3.39678	0.00203573	0.0421871	-1.35031
ENSG00000261556_SMG1P7	-1.00501	0.320996	-3.383	0.00210963	0.0430471	-1.35277
ENSG00000158864_NDUFS2	0.458621	6.40566	3.56633	0.00130849	0.0329463	-1.35368
ENSG00000171298_GAA	-0.772689	6.92257	-3.56997	0.00129602	0.0329175	-1.35516
ENSG00000256664_RP11-611O2.3	1.4846	0.322509	3.37824	0.00213576	0.0432833	-1.35759
ENSG00000258057_BCDIN3D-AS1	0.86372	0.887869	3.38351	0.00210684	0.0430471	-1.35869
ENSG00000226742_HSBP1L1	1.54833	-1.47915	3.45146	0.00176649	0.0386744	-1.35947
ENSG00000223969_AC002456.2	1.00335	-0.230866	3.37881	0.00213263	0.0432833	-1.36992
ENSG00000183336_BOLA2	0.511535	4.52459	3.51357	0.00150239	0.0355471	-1.37134
ENSG00000188559_RALGAPA2	-0.560808	4.58743	-3.52401	0.00146192	0.0350398	-1.37217
ENSG00000134259_NGF	-1.8228	-2.01911	-3.40692	0.00198299	0.041638	-1.37389
ENSG00000109917_ZPR1	0.551382	5.41349	3.5173	0.00148781	0.0353787	-1.37798
ENSG00000245975_RP11-30K9.6	1.06089	-0.368003	3.37317	0.00216389	0.0437517	-1.38032
ENSG00000177239_MAN1B1	-0.455422	6.71601	-3.56206	0.00132322	0.0330787	-1.38154
ENSG00000134698_AGO4	-0.585741	4.58163	-3.52619	0.00145363	0.0349606	-1.38301
ENSG00000182831_C16orf72	0.441474	7.01719	3.57514	0.00127855	0.0327597	-1.38662
ENSG00000072062_PRKACA	-0.506538	7.61599	-3.60389	0.00118548	0.0310127	-1.38926
ENSG00000135775_COG2	0.415181	5.51921	3.53618	0.0014161	0.0344224	-1.3915
ENSG00000181031_RPH3AL	0.93048	0.805518	3.39172	0.0020626	0.0424914	-1.39286
ENSG00000161914_ZNF653	-0.538868	2.25356	-3.40503	0.00199273	0.0417421	-1.39395
ENSG00000213672_NCKIPSD	-0.905502	3.74732	-3.47084	0.00167959	0.0376033	-1.39429
ENSG00000265511_RP11-524F11.1	1.8724	-1.47791	3.40713	0.00198192	0.041638	-1.39712
ENSG00000183648_NDUFB1	0.635167	4.74053	3.50468	0.00153769	0.0358583	-1.39851
ENSG00000198018_ENTPD7	-0.491584	3.95758	-3.49425	0.00158013	0.0362849	-1.3991
ENSG00000215039_CD27-AS1	0.818848	1.97367	3.41793	0.00192723	0.0409094	-1.40219
ENSG00000014919_COX15	0.281613	5.39998	3.53834	0.00140812	0.0344014	-1.40257
ENSG00000100979_PLTP	-0.582112	4.2594	-3.50096	0.00155271	0.0360282	-1.40863
ENSG00000152763_WDR78	1.9263	-1.49676	3.42034	0.00191521	0.0407046	-1.41596
ENSG00000142621_FHAD1	0.78723	-0.100726	3.35936	0.00224246	0.0448724	-1.42241
ENSG00000145362_ANK2	0.491468	7.23987	3.56533	0.00131192	0.0329852	-1.42723
ENSG00000213965_NUDT19	0.993292	4.53203	3.45416	0.00175412	0.0385486	-1.42869
ENSG00000163389_POGLUT1	-0.694798	3.52553	-3.46947	0.00168558	0.0376109	-1.43016
ENSG00000223561_AC003090.1	1.60316	-0.297203	3.34463	0.00232924	0.0460804	-1.43058
ENSG00000184384_MAML2	-1.06205	0.633165	-3.36619	0.00220325	0.04424	-1.43775
ENSG00000280152_RP11-331F4.5	-0.961394	0.839196	-3.35522	0.00226653	0.0452502	-1.44098
ENSG00000163138_PACRGL	0.441955	3.40707	3.42324	0.00190085	0.0405475	-1.44233
ENSG00000164741_DLC1	0.943923	2.20409	3.34468	0.00232895	0.0460804	-1.44258
ENSG00000163297_ANTXR2	0.498628	6.68549	3.53333	0.0014267	0.0345276	-1.44423
ENSG00000132463_GRSF1	-0.477566	6.75108	-3.55829	0.00133637	0.0332171	-1.44495
ENSG00000164663_USP49	-0.4511	4.17271	-3.48787	0.00160665	0.0366463	-1.44672
ENSG00000132938_MTUS2	1.9101	1.63536	3.37914	0.00213081	0.0432833	-1.44871
ENSG00000153721_CNKSR3	-0.451257	5.41319	-3.51392	0.00150101	0.0355471	-1.44918
ENSG00000141577_CEP131	-0.528182	6.2	-3.5355	0.0014186	0.0344224	-1.45446
ENSG00000183742_MACC1	1.62507	-1.80378	3.38749	0.00208531	0.0429037	-1.45911
ENSG00000135845_PIGC	0.454558	4.39255	3.45437	0.00175315	0.0385486	-1.45991
ENSG00000198821_CD247	1.34831	-1.15334	3.33808	0.00236887	0.0466872	-1.46129
ENSG00000164715_LMTK2	-0.401772	5.79877	-3.52593	0.00145461	0.0349606	-1.46229
ENSG00000135631_RAB11FIP5	-0.580466	4.97083	-3.4797	0.00164125	0.0371442	-1.46384
ENSG00000240875_LINC00886	1.28993	-0.412238	3.33516	0.00238672	0.0468457	-1.46788
ENSG00000145022_TCTA	0.557283	3.71116	3.45537	0.00174863	0.0385486	-1.4804
ENSG00000135766_EGLN1	-0.424029	5.21324	-3.50029	0.00155544	0.0360436	-1.48258
ENSG00000105204_DYRK1B	1.02761	4.94992	3.46493	0.00170566	0.0379618	-1.48778
ENSG00000137801_THBS1	-1.2366	5.49251	-3.53503	0.00142038	0.0344224	-1.49797
ENSG00000198843_SELT	-0.325355	6.11133	-3.50763	0.00152587	0.0356903	-1.50238
ENSG00000038427_VCAN	-0.791562	5.65798	-3.53602	0.00141668	0.0344224	-1.50488
ENSG00000136295_TTYH3	-0.492072	9.41469	-3.56771	0.00130374	0.0329463	-1.50835
ENSG00000172936_MYD88	-0.687259	3.24519	-3.37853	0.00213414	0.0432833	-1.51007
ENSG00000253426_RP11-10A14.4	1.41809	-0.847799	3.32819	0.0024299	0.0474797	-1.51254
ENSG00000262484_CCER2	-1.19803	-0.326904	-3.3051	0.00257846	0.0492249	-1.51609
ENSG00000205542_TMSB4X	-0.612524	8.527	-3.57122	0.00129179	0.0328975	-1.52005
ENSG00000158711_ELK4	-0.800634	5.07714	-3.5043	0.00153922	0.0358583	-1.52097
ENSG00000100348_TXN2	0.421006	5.96684	3.48821	0.00160523	0.0366463	-1.52497
ENSG00000175471_MCTP1	1.23368	0.32465	3.31203	0.00253294	0.0486918	-1.52657
ENSG00000188582_PAQR9	-1.47198	-0.480382	-3.31657	0.0025036	0.0485389	-1.52662
ENSG00000261578_RP11-21L23.2	1.06897	1.19577	3.3119	0.0025338	0.0486918	-1.52758
ENSG00000085741_WNT11	-0.933125	1.41771	-3.422	0.00190695	0.0406281	-1.53009
ENSG00000148123_PLPPR1	2.10664	1.29051	3.31728	0.00249903	0.0485045	-1.53127
ENSG00000131015_ULBP2	-0.999402	1.86154	-3.31787	0.00249524	0.048485	-1.53279
ENSG00000074590_NUAK1	-1.31753	4.79657	-3.45702	0.00174113	0.0384569	-1.5351
ENSG00000183674_LINC00518	1.60533	-1.91162	3.29884	0.00262021	0.0496417	-1.53827
ENSG00000160716_CHRNB2	1.89518	-2.00398	3.34791	0.00230963	0.045926	-1.54166
ENSG00000151892_GFRA1	-0.961212	4.7669	-3.48852	0.00160396	0.0366463	-1.54185
ENSG00000065357_DGKA	-1.0974	2.04143	-3.323	0.00246256	0.0480104	-1.54302
ENSG00000126778_SIX1	-0.438905	6.79505	-3.50823	0.0015235	0.0356903	-1.54322
ENSG00000144847_IGSF11	2.51679	0.326426	3.31614	0.00250636	0.0485389	-1.54452
ENSG00000130005_GAMT	0.596949	5.21072	3.43573	0.0018402	0.0396416	-1.55079
ENSG00000229117_RPL41	0.406817	10.5434	3.57076	0.00129335	0.0328975	-1.55401
ENSG00000196576_PLXNB2	-0.625429	8.6721	-3.54291	0.00139135	0.0340979	-1.55921
ENSG00000206535_LNP1	1.03036	3.12017	3.36263	0.00222359	0.0445458	-1.56697
ENSG00000102048_ASB9	-0.759163	-0.759016	-3.32562	0.00244605	0.0477417	-1.56932
ENSG00000186684_CYP27C1	-1.40171	0.2275	-3.28109	0.00274212	0.0509013	-1.57143
ENSG00000063601_MTMR1	-0.499465	5.10706	-3.45929	0.00173088	0.038349	-1.57904
ENSG00000124602_UNC5CL	1.50854	0.29592	3.27325	0.00279773	0.0517136	-1.58746
ENSG00000166888_STAT6	-0.660551	1.30066	-3.43395	0.00184871	0.0397322	-1.59142
ENSG00000104946_TBC1D17	0.700955	4.711	3.39335	0.0020539	0.0423622	-1.59264
ENSG00000131408_NR1H2	0.642232	5.25658	3.41746	0.00192953	0.0409094	-1.5933
ENSG00000214456_PLIN5	1.29738	-0.0713373	3.26846	0.00283218	0.0521846	-1.59523
ENSG00000118217_ATF6	-0.31929	5.81526	-3.45907	0.00173185	0.038349	-1.60534
ENSG00000154734_ADAMTS1	-0.526886	8.07871	-3.52216	0.00146901	0.0351134	-1.6062
ENSG00000107077_KDM4C	0.4016	4.13314	3.38662	0.00208998	0.0429037	-1.60636
ENSG00000132965_ALOX5AP	1.34478	1.64646	3.26223	0.00287767	0.0526335	-1.61085
ENSG00000176410_DNAJC30	0.564207	4.18384	3.37544	0.00215123	0.0435462	-1.61449
ENSG00000119138_KLF9	0.621921	4.16827	3.40878	0.00197347	0.041638	-1.6156
ENSG00000160613_PCSK7	-0.384319	4.91176	-3.40831	0.00197586	0.041638	-1.61928
ENSG00000185049_NELFA	0.40878	6.20211	3.44985	0.00177391	0.0387882	-1.61954
ENSG00000120254_MTHFD1L	-0.503	6.23696	-3.47718	0.0016521	0.0373413	-1.62061
ENSG00000099968_BCL2L13	0.626743	6.21833	3.45932	0.00173072	0.038349	-1.62077
ENSG00000170915_PAQR8	-0.863846	2.82716	-3.31198	0.0025333	0.0486918	-1.62362
ENSG00000256073_URB1-AS1	0.838127	2.59759	3.31099	0.00253975	0.0487435	-1.62662
ENSG00000038295_TLL1	-0.983298	-0.449756	-3.30365	0.00258803	0.0492879	-1.62669
ENSG00000165879_FRAT1	-1.062	2.30895	-3.31038	0.0025437	0.0487435	-1.62902
ENSG00000104872_PIH1D1	-0.461425	5.64208	-3.4339	0.00184896	0.0397322	-1.6329
ENSG00000048540_LMO3	1.0996	-0.0631883	3.28891	0.00268778	0.0501594	-1.63746
ENSG00000120616_EPC1	0.456566	4.49675	3.40271	0.00200471	0.0418925	-1.63812
ENSG00000095015_MAP3K1	-0.523222	3.63105	-3.38501	0.00209868	0.0430315	-1.64124
ENSG00000127220_ABHD8	0.502338	5.51395	3.43205	0.00185786	0.0398744	-1.6427
ENSG00000087157_PGS1	-0.434712	6.30053	-3.47064	0.00168049	0.0376033	-1.64336
ENSG00000175147_TMEM51-AS1	1.72813	0.0984779	3.26266	0.00287453	0.0526335	-1.64621
ENSG00000118523_CTGF	-1.69145	3.45841	-3.36712	0.00219795	0.0441844	-1.6464
ENSG00000121966_CXCR4	-0.475544	1.55194	-3.46109	0.00172278	0.038294	-1.6479
ENSG00000065518_NDUFB4	0.397948	5.76002	3.44784	0.00178322	0.0389278	-1.65041
ENSG00000136193_SCRN1	-0.400151	8.36046	-3.50856	0.00152218	0.0356903	-1.65045
ENSG00000137491_SLCO2B1	1.66892	-0.761311	3.24192	0.00303087	0.0542006	-1.65248
ENSG00000236753_MKLN1-AS	1.08503	-0.387878	3.24511	0.00300628	0.0539343	-1.65463
ENSG00000234028_AC062029.1	1.06949	1.68364	3.25653	0.00291991	0.0530172	-1.65797
ENSG00000215908_CROCCP2	-0.394038	4.53652	-3.37949	0.00212887	0.0432833	-1.65902
ENSG00000214194_LINC00998	0.669942	5.67475	3.4469	0.00178754	0.0389278	-1.66085
ENSG00000109118_PHF12	-0.340762	6.85766	-3.46791	0.00169244	0.0377158	-1.66219
ENSG00000273080_RP11-301O19.1	0.983904	-0.259303	3.23598	0.00307709	0.0547879	-1.66484
ENSG00000213420_GPC2	-0.773256	4.31464	-3.39941	0.00202196	0.041994	-1.67066
ENSG00000139304_PTPRQ	1.89216	2.9161	3.30048	0.00260918	0.0494865	-1.67376
ENSG00000116688_MFN2	-0.373203	7.86497	-3.47982	0.00164077	0.0371442	-1.67832
ENSG00000260329_RP11-412D9.4	0.627825	1.33866	3.26328	0.00287	0.0526335	-1.67986
ENSG00000103005_USB1	-0.354288	5.53792	-3.44187	0.00181108	0.0391594	-1.68089
ENSG00000101193_GID8	-0.263454	7.81771	-3.47559	0.00165892	0.0373986	-1.68137
ENSG00000150938_CRIM1	-1.00259	4.78825	-3.39974	0.00202021	0.041994	-1.68685
ENSG00000125354_SEPT6	-0.366736	5.6642	-3.44654	0.00178922	0.0389278	-1.68739
ENSG00000170836_PPM1D	-0.444729	4.2373	-3.3709	0.00217663	0.0439076	-1.68779
ENSG00000251580_RP11-539L10.3	1.40039	-0.352807	3.22467	0.00316703	0.0559327	-1.69171
ENSG00000104518_GSDMD	-0.60207	-0.596955	-3.29057	0.00267636	0.0501594	-1.69281
ENSG00000067840_PDZD4	-0.577074	4.49255	-3.38288	0.00211026	0.0430471	-1.69331
ENSG00000214691_AC104654.1	1.74342	-2.13549	3.22522	0.0031626	0.055911	-1.6938
ENSG00000164050_PLXNB1	-0.337763	5.55446	-3.42941	0.00187064	0.0400502	-1.69532
ENSG00000137842_TMEM62	-1.05964	0.867815	-3.25155	0.00295725	0.0535429	-1.70052
ENSG00000109466_KLHL2	-0.595847	3.30998	-3.32954	0.00242147	0.0473679	-1.70657
ENSG00000246528_RP11-159H10.3	2.23152	-2.0033	3.24956	0.0029723	0.0536336	-1.70925
ENSG00000178031_ADAMTSL1	-0.830702	3.88239	-3.30979	0.00254756	0.0487435	-1.71271
ENSG00000119630_PGF	-0.576334	6.19806	-3.45204	0.00176384	0.0386648	-1.71464
ENSG00000260947_RP11-384P7.7	0.991838	1.32111	3.24178	0.00303192	0.0542006	-1.71608
ENSG00000197256_KANK2	-0.344088	7.56796	-3.45463	0.001752	0.0385486	-1.72144
ENSG00000023902_PLEKHO1	-0.434056	6.23954	-3.41578	0.00193797	0.0409887	-1.7244
ENSG00000176912_TYMSOS	1.69044	1.45263	3.22175	0.00319068	0.0561797	-1.72488
ENSG00000158321_AUTS2	-0.366993	6.46262	-3.43679	0.00183516	0.0395818	-1.7266
ENSG00000095383_TBC1D2	-0.844555	2.30156	-3.25965	0.00289669	0.0528706	-1.72954
ENSG00000188162_OTOG	-0.799073	1.70813	-3.28982	0.00268152	0.0501594	-1.73101
ENSG00000238045_AC009133.12	0.642127	3.25902	3.29663	0.0026351	0.0497156	-1.73993
ENSG00000160211_G6PD	0.421048	5.92592	3.39491	0.00204564	0.0422919	-1.74176
ENSG00000185009_AP3M1	0.538147	5.35254	3.39929	0.00202257	0.041994	-1.74514
ENSG00000101104_PABPC1L	-0.770462	3.40189	-3.32054	0.0024782	0.0482612	-1.74744
ENSG00000143549_TPM3	-0.418774	8.10028	-3.45238	0.00176227	0.0386648	-1.74749
ENSG00000116701_NCF2	-2.32239	-2.0959	-3.21123	0.00327724	0.0570704	-1.74874
ENSG00000211448_DIO2	1.71748	3.51695	3.34681	0.00231617	0.045926	-1.74897
ENSG00000273702_RP11-758H9.2	0.805586	0.667802	3.20194	0.00335547	0.0579126	-1.74975
ENSG00000168256_NKIRAS2	0.349926	6.84725	3.42115	0.0019112	0.040669	-1.75318
ENSG00000105643_ARRDC2	-0.729084	2.29446	-3.22744	0.00314482	0.0558229	-1.75492
ENSG00000183087_GAS6	1.04012	0.555304	3.19733	0.00339503	0.0583069	-1.75514
ENSG00000185052_SLC24A3	0.932015	2.62134	3.19481	0.00341685	0.0585665	-1.75848
ENSG00000159214_CCDC24	-1.12791	0.335099	-3.19205	0.00344083	0.0588618	-1.76075
ENSG00000270419_CAHM	1.09927	1.38185	3.21145	0.00327536	0.0570704	-1.76314
ENSG00000186416_NKRF	-0.311206	4.3457	-3.38664	0.00208985	0.0429037	-1.76763
ENSG00000186191_BPIFB4	-0.867608	-1.65657	-3.2127	0.003265	0.0569709	-1.76866
ENSG00000225930_DKFZP434L187	-0.719879	-1.61309	-3.20418	0.00333649	0.0578109	-1.77007
ENSG00000198788_MUC2	1.26267	-1.16996	3.18953	0.00346288	0.0589676	-1.77028
ENSG00000160877_NACC1	0.283413	7.72245	3.44659	0.00178903	0.0389278	-1.7745
ENSG00000141198_TOM1L1	0.750404	4.43563	3.28467	0.00271713	0.0505449	-1.77661
ENSG00000167355_AC104389.28	2.07153	-2.74032	3.20256	0.00335026	0.0579126	-1.77744
ENSG00000105486_LIG1	-0.57743	5.92665	-3.39353	0.00205293	0.0423622	-1.77796
ENSG00000109501_WFS1	-0.448743	5.48404	-3.38444	0.00210178	0.0430446	-1.77949
ENSG00000229292_RFPL4AL1	-1.22823	-2.57127	-3.18133	0.00353568	0.0597232	-1.78143
ENSG00000163623_NKX6-1	-0.480808	3.57644	-3.31231	0.00253118	0.0486918	-1.78192
ENSG00000271888_RP11-560J1.2	1.23682	-0.369437	3.17949	0.00355219	0.0598861	-1.78478
ENSG00000145703_IQGAP2	1.5701	0.879127	3.22022	0.00320312	0.0562553	-1.78669
ENSG00000104881_PPP1R13L	-1.06356	3.36638	-3.27748	0.00276756	0.0512645	-1.78961
ENSG00000125629_INSIG2	-0.594725	3.00569	-3.2976	0.00262856	0.049692	-1.79794
ENSG00000148719_DNAJB12	-0.332325	5.42561	-3.37173	0.00217196	0.0438641	-1.79866
ENSG00000121454_LHX4	0.688849	2.57565	3.26658	0.00284587	0.0523262	-1.79978
ENSG00000142937_RPS8	0.323389	10.7497	3.47602	0.00165707	0.0373986	-1.80028
ENSG00000068724_TTC7A	-0.572608	4.32803	-3.34052	0.00235401	0.0465176	-1.80368
ENSG00000250616_RP11-455F5.3	0.832875	0.896345	3.18954	0.00346282	0.0589676	-1.80937
ENSG00000279095_AC092066.1	0.657089	3.22132	3.25033	0.00296647	0.0536336	-1.80941
ENSG00000131697_NPHP4	-0.676483	4.36352	-3.31526	0.00251202	0.0485946	-1.81014
ENSG00000186815_TPCN1	0.511327	5.3212	3.34739	0.0023127	0.045926	-1.81656
ENSG00000066027_PPP2R5A	0.73965	4.48501	3.30978	0.00254765	0.0487435	-1.8218
ENSG00000121900_TMEM54	-0.726278	5.19304	-3.33695	0.00237576	0.0467357	-1.82592
ENSG00000122882_ECD	-0.389589	5.12743	-3.35825	0.00224888	0.0449492	-1.82763
ENSG00000172346_CSDC2	1.78352	4.84955	3.33004	0.00241836	0.0473602	-1.8319
ENSG00000170035_UBE2E3	0.86503	6.68714	3.36915	0.00218647	0.044055	-1.83695
ENSG00000260342_RP11-1035H13.3	-2.46389	0.610109	-3.17397	0.00360217	0.0603788	-1.83793
ENSG00000143801_PSEN2	0.414039	5.89393	3.35297	0.0022797	0.0454612	-1.83797
ENSG00000260274_RP11-817O13.8	0.96813	0.354568	3.16125	0.00372006	0.0614109	-1.84419
ENSG00000280424_CITF22-92A6.2	0.913501	0.766617	3.18194	0.00353017	0.0596879	-1.84586
ENSG00000169692_AGPAT2	-0.682647	4.93199	-3.28821	0.00269259	0.0501954	-1.84756
ENSG00000137288_UQCC2	0.489072	5.30973	3.33779	0.00237061	0.0466872	-1.84947
ENSG00000013563_DNASE1L1	1.11552	4.53993	3.30587	0.00257335	0.0491811	-1.85097
ENSG00000160691_SHC1	-0.651636	7.90296	-3.4036	0.00200013	0.0418469	-1.85208
ENSG00000236830_CBR3-AS1	-1.10286	-0.737796	-3.14952	0.00383198	0.0623152	-1.85324
ENSG00000213859_KCTD11	-0.860754	2.36823	-3.21924	0.00321109	0.0562553	-1.85446
ENSG00000185267_CDNF	1.91742	-1.27403	3.18458	0.00350668	0.0595215	-1.85644
ENSG00000198089_SFI1	-0.577153	3.38334	-3.24627	0.00299738	0.053898	-1.86215
ENSG00000163081_CCDC140	0.907443	1.07913	3.14504	0.00387559	0.0626739	-1.86794
ENSG00000178385_PLEKHM3	-0.544071	2.27629	-3.20949	0.00329173	0.0572085	-1.86915
ENSG00000130702_LAMA5	-0.829999	7.40949	-3.39902	0.00202401	0.041994	-1.87099
ENSG00000119333_WDR34	-0.39414	6.33236	-3.36285	0.00222234	0.0445458	-1.87664
ENSG00000277534_RP11-9E17.1	-0.71443	0.976769	-3.16597	0.00367586	0.0609118	-1.87896
ENSG00000197380_DACT3	-1.23582	3.8184	-3.24602	0.00299931	0.053898	-1.88142
ENSG00000183765_CHEK2	0.397214	4.75397	3.30168	0.0026012	0.0494007	-1.88291
ENSG00000249459_ZNF286B	-0.401316	4.26945	-3.31914	0.00248715	0.0483816	-1.88475
ENSG00000265681_RPL17	0.309737	9.65995	3.42768	0.00187909	0.0401757	-1.88818
ENSG00000123415_SMUG1	0.446933	5.01868	3.29657	0.0026355	0.0497156	-1.88852
ENSG00000261069_RP11-701H24.4	-0.898725	-0.561195	-3.14088	0.00391647	0.0630874	-1.88957
ENSG00000180787_ZFP3	0.760633	0.645322	3.16308	0.00370288	0.0611852	-1.89122
ENSG00000274828_RP11-567M16.6	0.672803	2.00764	3.16626	0.00367321	0.0609118	-1.89251
ENSG00000124767_GLO1	-0.733562	7.27918	-3.39533	0.00204343	0.0422919	-1.89326
ENSG00000261534_RP11-244O19.1	1.36246	1.00975	3.12826	0.00404317	0.0639635	-1.89664
ENSG00000100100_PIK3IP1	-0.908257	-0.251203	-3.13459	0.00397909	0.0635816	-1.89687
ENSG00000119636_BBOF1	-1.28428	-0.915203	-3.13006	0.0040248	0.0639024	-1.89917
ENSG00000235669_AC004593.3	1.42031	-2.30745	3.12381	0.00408872	0.0641553	-1.90205
ENSG00000067057_PFKP	-0.817153	5.11358	-3.35078	0.0022926	0.0456662	-1.90265
ENSG00000110344_UBE4A	-0.402382	5.2563	-3.31308	0.00252612	0.0486918	-1.9095
ENSG00000176714_CCDC121	0.928076	1.39634	3.17424	0.00359973	0.0603788	-1.91389
ENSG00000155367_PPM1J	-1.05282	0.00129232	-3.1282	0.00404378	0.0639635	-1.91544
ENSG00000105443_CYTH2	-0.389537	6.24421	-3.33868	0.00236517	0.0466854	-1.91697
ENSG00000157227_MMP14	-0.883791	7.88936	-3.38261	0.00211177	0.0430471	-1.91768
ENSG00000166813_KIF7	-0.828164	5.0147	-3.28953	0.00268351	0.0501594	-1.91778
ENSG00000116017_ARID3A	0.48098	6.17553	3.34714	0.00231418	0.045926	-1.9212
ENSG00000276509_CH17-353B19.1	1.68687	-0.617968	3.12255	0.00410168	0.0642462	-1.9304
ENSG00000198794_SCAMP5	-0.666241	3.72666	-3.30158	0.00260182	0.0494007	-1.93247
ENSG00000149591_TAGLN	-1.73782	2.76745	-3.16912	0.00364675	0.0607522	-1.9326
ENSG00000179855_GIPC3	-1.53826	-1.15075	-3.13917	0.00393338	0.0630874	-1.93308
ENSG00000182379_NXPH4	0.727198	6.23867	3.36855	0.00218987	0.0440727	-1.93784
ENSG00000272502_RP11-713M15.2	1.7047	-0.248019	3.10204	0.00431881	0.0662788	-1.94701
ENSG00000102780_DGKH	-0.615425	2.68853	-3.2646	0.00286029	0.052536	-1.94844
ENSG00000175697_GPR156	1.12085	0.264424	3.11151	0.00421724	0.0652713	-1.95557
ENSG00000165533_TTC8	-0.542977	2.74038	-3.19135	0.00344691	0.058908	-1.95624
ENSG00000237298_TTN-AS1	1.22466	1.11155	3.1174	0.00415524	0.0649103	-1.95748
ENSG00000180425_C11orf71	1.10507	1.91448	3.13703	0.00395469	0.0633078	-1.95798
ENSG00000255330_RP3-403A15.5	-1.31318	1.20334	-3.16703	0.00366609	0.0609118	-1.961
ENSG00000162032_SPSB3	-0.679015	4.30215	-3.23107	0.00311586	0.0554216	-1.96116
ENSG00000138311_ZNF365	-1.16934	1.51107	-3.1075	0.00425997	0.0656644	-1.96204
ENSG00000112773_FAM46A	0.831815	5.36879	3.2592	0.00290003	0.0528763	-1.9622
ENSG00000262049_RP13-1032I1.7	0.376112	4.45203	3.27282	0.0028008	0.0517156	-1.96231
ENSG00000206149_HERC2P9	-0.536055	4.29607	-3.26883	0.00282954	0.0521846	-1.96265
ENSG00000072786_STK10	-0.411778	5.27105	-3.29804	0.00262556	0.0496891	-1.96738
ENSG00000279191_RP11-803D5.1	-0.848123	-0.117764	-3.10488	0.00428815	0.0659823	-1.96854
ENSG00000272872_LL22NC03-N14H11.1	-0.772364	1.83439	-3.12962	0.00402929	0.0639155	-1.97297
ENSG00000122873_CISD1	0.402991	4.25506	3.24141	0.00303478	0.0542006	-1.97629
ENSG00000141447_OSBPL1A	0.610897	4.0766	3.22102	0.00319658	0.0562269	-1.97738
ENSG00000225791_TRAM2-AS1	0.5458	1.62419	3.1322	0.00400317	0.0637912	-1.97742
ENSG00000269388_AC018755.16	1.02188	-2.30857	3.08788	0.00447512	0.0676659	-1.97958
ENSG00000121766_ZCCHC17	-0.319934	5.6024	-3.29075	0.00267509	0.0501594	-1.98255
ENSG00000259431_THTPA	0.592655	3.68664	3.20493	0.00333008	0.0577601	-1.9841
ENSG00000162620_LRRIQ3	-1.01523	-0.140874	-3.08607	0.0044955	0.0678564	-1.9844
ENSG00000009694_TENM1	1.19869	-1.38933	3.08265	0.00453419	0.0681441	-1.98711
ENSG00000147082_CCNB3	1.01398	0.445985	3.08986	0.004453	0.0674482	-1.98849
ENSG00000114251_WNT5A	-0.762579	4.56066	-3.31217	0.00253209	0.0486918	-1.98981
ENSG00000146576_C7orf26	-0.51131	4.88952	-3.25776	0.00291073	0.0529056	-1.99108
ENSG00000137692_DCUN1D5	0.315206	5.34909	3.28005	0.00274946	0.0509833	-1.99184
ENSG00000267007_CTB-31O20.3	0.97054	0.904415	3.09659	0.00437843	0.0667242	-1.99624
ENSG00000159388_BTG2	0.318834	6.08902	3.30361	0.0025883	0.0492879	-1.999
ENSG00000008735_MAPK8IP2	0.755835	1.08114	3.13237	0.00400144	0.0637912	-1.99935
ENSG00000101474_APMAP	-0.362419	7.32827	-3.33646	0.00237875	0.0467419	-2.00216
ENSG00000096070_BRPF3	-0.452154	5.50894	-3.2953	0.00264409	0.0498236	-2.01131
ENSG00000161677_JOSD2	1.0061	5.34891	3.24703	0.00299155	0.053898	-2.01179
ENSG00000226337_RP11-274B18.4	1.46638	-1.97738	3.07368	0.00463732	0.069017	-2.01216
ENSG00000172123_SLFN12	-0.490236	-0.140557	-3.21402	0.00325408	0.0568976	-2.01393
ENSG00000149968_MMP3	2.36132	0.914365	3.0719	0.00465797	0.0690543	-2.02073
ENSG00000165591_FAAH2	1.19216	0.362691	3.09745	0.00436892	0.0666959	-2.02482
ENSG00000100023_PPIL2	0.297209	6.14413	3.28985	0.0026813	0.0501594	-2.02628
ENSG00000228172_RP1-317E23.3	-0.69877	0.458955	-3.07957	0.00456939	0.0682081	-2.03331
ENSG00000150281_CTF1	1.15456	1.46309	3.08232	0.004538	0.0681441	-2.03687
ENSG00000116285_ERRFI1	-0.592263	7.68715	-3.33452	0.00239064	0.0468701	-2.03979
ENSG00000112787_FBRSL1	0.395045	7.02136	3.30332	0.00259023	0.0492879	-2.04208
ENSG00000100997_ABHD12	-0.612143	5.96335	-3.28771	0.00269602	0.0502059	-2.04245
ENSG00000122884_P4HA1	-0.752841	5.81195	-3.29054	0.00267652	0.0501594	-2.04346
ENSG00000138496_PARP9	0.67146	4.18055	3.21399	0.00325427	0.0568976	-2.04381
ENSG00000161999_JMJD8	0.495218	5.9531	3.25144	0.00295807	0.0535429	-2.04494
ENSG00000231943_PGM5P4-AS1	1.88494	-1.9578	3.0838	0.00452112	0.0680664	-2.04929
ENSG00000081148_IMPG2	2.11641	1.52189	3.05205	0.00489503	0.0711778	-2.05489
ENSG00000099864_PALM	-0.91121	4.52534	-3.13322	0.00399286	0.0637433	-2.05624
ENSG00000023572_GLRX2	0.413497	3.83658	3.17603	0.00358344	0.0602384	-2.05685
ENSG00000178662_CSRNP3	0.490663	-0.760989	3.12908	0.00403476	0.0639442	-2.05867
ENSG00000137094_DNAJB5	-0.70132	4.80022	-3.24053	0.00304163	0.0542672	-2.06741
ENSG00000225507_AC069282.6	1.50479	-1.5227	3.04833	0.00494078	0.0714856	-2.06888
ENSG00000279355_AGPAT4-IT1	-1.5401	-0.474862	-3.0401	0.00504331	0.0722501	-2.07665
ENSG00000269834_ZNF528-AS1	0.958543	2.52774	3.09123	0.00443766	0.0673358	-2.08092
ENSG00000261335_RP11-318A15.2	0.781791	0.347649	3.05707	0.00483407	0.0705474	-2.08713
ENSG00000072201_LNX1	0.749847	1.67364	3.13973	0.00392791	0.0630874	-2.09634
ENSG00000135362_PRR5L	-0.963625	1.9042	-3.1501	0.00382633	0.0622814	-2.10559
ENSG00000145476_CYP4V2	1.08239	1.78772	3.06949	0.00468613	0.069354	-2.10692
ENSG00000137124_ALDH1B1	0.49521	7.73822	3.28938	0.00268454	0.0501594	-2.10829
ENSG00000204304_PBX2	0.386649	6.51899	3.27532	0.00278292	0.0514944	-2.10902
ENSG00000086544_ITPKC	0.480098	4.24105	3.17044	0.00363454	0.0606881	-2.10952
ENSG00000068976_PYGM	1.05205	3.84043	3.17263	0.00361441	0.0605258	-2.11041
ENSG00000227449_RP11-111F5.5	1.05826	0.139939	3.03306	0.00513261	0.0732288	-2.11145
ENSG00000271976_RP11-884K10.7	0.783363	0.783184	3.04162	0.00502415	0.072216	-2.11189
ENSG00000134056_MRPS36	0.379654	4.2485	3.20017	0.00337063	0.0580594	-2.11353
ENSG00000171202_TMEM126A	0.459444	3.90676	3.20381	0.00333964	0.0578109	-2.11662
ENSG00000166348_USP54	-0.285495	5.11677	-3.22656	0.00315187	0.0558331	-2.1206
ENSG00000205771_CATSPER2P1	1.62633	-0.849635	3.0335	0.00512686	0.0732288	-2.121
ENSG00000244617_ASPRV1	1.10548	0.0912613	3.01771	0.00533254	0.075342	-2.12417
ENSG00000144481_TRPM8	2.38404	-0.286669	3.04094	0.00503264	0.072216	-2.12508
ENSG00000258555_SPECC1L-ADORA2A	0.753546	2.7097	3.13882	0.0039369	0.0630874	-2.13181
ENSG00000133789_SWAP70	-0.42101	4.69234	-3.24968	0.00297143	0.0536336	-2.13226
ENSG00000163607_GTPBP8	0.394788	3.73915	3.18941	0.00346391	0.0589676	-2.13352
ENSG00000243646_IL10RB	0.521853	2.83952	3.12143	0.00411329	0.0643703	-2.13635
ENSG00000171084_FAM86JP	1.12224	0.635509	3.01473	0.00537218	0.0756906	-2.1393
ENSG00000131386_GALNT15	-1.31359	-1.73735	-3.03157	0.00515159	0.0733797	-2.14014
ENSG00000130294_KIF1A	-0.782131	5.74283	-3.18508	0.00350216	0.0595027	-2.14047
ENSG00000185339_TCN2	1.30495	-0.344314	3.00761	0.00546811	0.0766986	-2.1408
ENSG00000044524_EPHA3	1.56751	3.72546	3.06034	0.00479462	0.0703037	-2.14119
ENSG00000015133_CCDC88C	0.681875	3.6402	3.19366	0.00342681	0.0586795	-2.14235
ENSG00000100554_ATP6V1D	-0.599294	4.53812	-3.20749	0.00330851	0.057443	-2.14493
ENSG00000175985_PLEKHD1	-1.15488	-0.934879	-3.01529	0.00536469	0.0756906	-2.14729
ENSG00000189056_RELN	0.864033	7.14775	3.28127	0.00274089	0.0509013	-2.14789
ENSG00000247095_MIR210HG	-0.772391	1.29659	-3.04848	0.0049389	0.0714856	-2.15241
ENSG00000158525_CPA5	1.31455	4.54533	3.06296	0.00476338	0.070022	-2.15285
ENSG00000147119_CHST7	-0.730806	1.52866	-3.09774	0.00436578	0.0666959	-2.15427
ENSG00000278743_RP11-707G18.1	1.17705	-0.800952	3.00056	0.00556471	0.0773786	-2.15859
ENSG00000198824_CHAMP1	-0.528228	5.03611	-3.22178	0.0031904	0.0561797	-2.15904
ENSG00000165233_CARD19	-0.596382	4.53699	-3.18691	0.003486	0.0592859	-2.1613
ENSG00000169302_STK32A	0.75628	-0.194554	3.05611	0.00484563	0.0706361	-2.16196
ENSG00000182195_LDOC1	0.741305	6.04595	3.21936	0.00321016	0.0562553	-2.16223
ENSG00000114686_MRPL3	0.304275	6.55279	3.26735	0.00284023	0.0522776	-2.16314
ENSG00000165716_FAM69B	-0.778629	4.94236	-3.14804	0.00384631	0.0624899	-2.16825
ENSG00000142530_FAM71E1	1.24615	0.184082	3.00204	0.00554426	0.0772081	-2.16903
ENSG00000224870_RP4-758J18.2	0.406199	5.43169	3.20211	0.00335408	0.0579126	-2.16952
ENSG00000205746_RP11-1212A22.1	-0.497126	5.63223	-3.22836	0.00313742	0.0557483	-2.17026
ENSG00000155893_PXYLP1	-0.494765	3.49195	-3.15865	0.00374462	0.0615253	-2.17157
ENSG00000156515_HK1	-0.49583	6.57902	-3.24467	0.00300967	0.0539343	-2.17389
ENSG00000235475_LINC01372	1.74443	-0.574067	2.9984	0.00559452	0.0774138	-2.17482
ENSG00000130449_ZSWIM6	-0.413634	4.98112	-3.1987	0.00338324	0.0582191	-2.17648
ENSG00000105063_PPP6R1	0.502596	7.48215	3.26255	0.00287535	0.0526335	-2.17754
ENSG00000133619_KRBA1	-0.479995	4.0768	-3.15976	0.00373412	0.0614569	-2.17818
ENSG00000169914_OTUD3	-0.673783	5.97835	-3.25804	0.00290867	0.0529056	-2.17971
ENSG00000132510_KDM6B	0.706915	6.37607	3.22617	0.00315499	0.0558331	-2.18002
ENSG00000137507_LRRC32	-1.44973	-0.78352	-2.9882	0.00573793	0.0784648	-2.18004
ENSG00000101265_RASSF2	-1.03335	1.71438	-3.0417	0.00502313	0.072216	-2.18264
ENSG00000050426_LETMD1	0.624628	4.9143	3.18299	0.00352079	0.0596879	-2.18297
ENSG00000135074_ADAM19	-0.40732	7.3304	-3.26026	0.00289218	0.0528435	-2.18403
ENSG00000102931_ARL2BP	0.341844	5.49226	3.22382	0.00317393	0.0559979	-2.18576
ENSG00000180182_MED14	-0.511275	5.48057	-3.21995	0.00320531	0.0562553	-2.18652
ENSG00000102271_KLHL4	1.92225	-2.04598	2.98498	0.00578382	0.0787837	-2.18681
ENSG00000167555_ZNF528	0.613259	3.64346	3.11343	0.00419691	0.065269	-2.18706
ENSG00000064309_CDON	-0.360839	6.21453	-3.24672	0.00299394	0.053898	-2.18823
ENSG00000100258_LMF2	-0.416818	6.06695	-3.23782	0.00306266	0.0545867	-2.18872
ENSG00000257743_MGAM2	0.891657	0.433595	3.05872	0.00481416	0.0704378	-2.19538
ENSG00000227582_ADGRF5P1	1.45599	-1.19245	2.98256	0.00581865	0.0789666	-2.19596
ENSG00000161905_ALOX15	2.01438	2.03881	3.03233	0.00514192	0.0733018	-2.1965
ENSG00000137656_BUD13	-0.455355	4.63474	-3.16012	0.00373071	0.0614569	-2.19745
ENSG00000132773_TOE1	-0.384526	4.7032	-3.1772	0.00357281	0.0601176	-2.19762
ENSG00000136026_CKAP4	-0.553392	7.55657	-3.25327	0.00294433	0.053405	-2.19918
ENSG00000196976_LAGE3	0.445029	4.71953	3.17216	0.00361873	0.06054	-2.20898
ENSG00000118898_PPL	1.15825	0.0502576	2.98676	0.00575833	0.0785592	-2.20938
ENSG00000163041_H3F3A	-0.242653	9.08013	-3.28916	0.002686	0.0501594	-2.21135
ENSG00000183520_UTP11L	0.38273	5.85202	3.21009	0.0032867	0.0571781	-2.21699
ENSG00000100151_PICK1	0.82707	-1.50371	2.97826	0.00588093	0.0795567	-2.22409
ENSG00000231367_AC016995.3	1.37292	-2.30235	2.96661	0.0060528	0.0811801	-2.22422
ENSG00000234494_SP2-AS1	1.02813	-0.214187	2.96494	0.00607779	0.0814526	-2.22873
ENSG00000228192_RP11-342M1.3	0.950541	0.114908	2.97482	0.00593121	0.0800415	-2.23472
ENSG00000122512_PMS2	0.383162	4.33608	3.13024	0.00402302	0.0639024	-2.23793
ENSG00000148842_CNNM2	0.41158	4.5904	3.12406	0.00408612	0.0641553	-2.23793
ENSG00000108018_SORCS1	-0.421302	7.02176	-3.22651	0.00315226	0.0558331	-2.23806
ENSG00000107438_PDLIM1	-0.547789	3.75031	-3.0929	0.00441915	0.0672381	-2.23837
ENSG00000215386_MIR99AHG	0.604406	2.10808	3.09703	0.00437355	0.0667082	-2.23854
ENSG00000223547_ZNF844	-0.548771	3.68354	-3.16536	0.00368157	0.0609484	-2.24122
ENSG00000101842_VSIG1	1.25491	-0.731413	2.95804	0.0061823	0.0822827	-2.2445
ENSG00000184860_SDR42E1	1.199	-1.80293	2.95554	0.00622062	0.08248	-2.2485
ENSG00000074370_ATP2A3	0.676458	4.47379	3.08078	0.00455548	0.0682081	-2.24852
ENSG00000170439_METTL7B	1.09674	0.556901	2.97865	0.0058752	0.0795567	-2.24941
ENSG00000063127_SLC6A16	0.875304	0.00778112	2.95349	0.00625217	0.082647	-2.25144
ENSG00000113739_STC2	-0.618901	8.37024	-3.25799	0.00290899	0.0529056	-2.25304
ENSG00000163545_NUAK2	-0.484943	0.634361	-3.0533	0.00487983	0.0710753	-2.2539
ENSG00000100181_TPTEP1	0.512148	1.99871	3.06542	0.0047342	0.0698875	-2.25403
ENSG00000272168_CASC15	0.686468	2.75782	3.04527	0.00497862	0.0718544	-2.25615
ENSG00000227354_RBM26-AS1	1.3017	0.397846	2.96162	0.00612796	0.0819768	-2.2563
ENSG00000115232_ITGA4	-0.784641	5.24529	-3.15472	0.00378199	0.0619061	-2.25809
ENSG00000205097_FRG2	2.19289	-0.369093	2.951	0.00629065	0.0829672	-2.2581
ENSG00000166188_ZNF319	-0.605974	3.71641	-3.12451	0.0040815	0.0641553	-2.25923
ENSG00000237036_ZEB1-AS1	0.58594	3.25733	3.09087	0.00444171	0.0673358	-2.26076
ENSG00000113761_ZNF346	-0.358166	4.90147	-3.1539	0.00378983	0.0619763	-2.26096
ENSG00000246174_KCTD21-AS1	0.855305	1.27591	2.9775	0.00589191	0.0795726	-2.26455
ENSG00000212724_KRTAP2-3	2.3506	-1.15149	2.95417	0.00624169	0.0826337	-2.26485
ENSG00000170390_DCLK2	-0.567685	2.80894	-3.06296	0.00476334	0.070022	-2.26535
ENSG00000248690_HAS2-AS1	1.65695	-1.27903	2.94491	0.00638577	0.0836371	-2.26723
ENSG00000167842_MIS12	-0.721357	3.72773	-3.1113	0.0042195	0.0652713	-2.27163
ENSG00000125945_ZNF436	0.480839	4.31204	3.10228	0.00431628	0.0662788	-2.27754
ENSG00000197535_MYO5A	0.630936	4.35841	3.14708	0.00385567	0.0625256	-2.27879
ENSG00000067082_KLF6	-0.640657	4.51443	-3.15764	0.00375415	0.0616238	-2.27931
ENSG00000165675_ENOX2	0.461159	3.86241	3.10897	0.00424431	0.0655389	-2.27988
ENSG00000185420_SMYD3	-0.457192	3.51645	-3.08168	0.00454522	0.0681939	-2.28084
ENSG00000257704_INAFM1	-0.577724	3.63062	-3.05097	0.00490829	0.0712519	-2.28265
ENSG00000171067_C11orf24	0.385949	5.19789	3.1517	0.00381095	0.0622052	-2.2827
ENSG00000160991_ORAI2	-0.708176	6.22362	-3.18268	0.00352354	0.0596879	-2.2871
ENSG00000130584_ZBTB46	-0.53177	4.79076	-3.11243	0.00420753	0.0652713	-2.2901
ENSG00000137269_LRRC1	0.554491	2.80957	3.05162	0.00490035	0.0711958	-2.29127
ENSG00000111906_HDDC2	-0.606015	4.46618	-3.12347	0.0040922	0.0641553	-2.29216
ENSG00000088247_KHSRP	-0.497549	8.40865	-3.24455	0.0030106	0.0539343	-2.29268
ENSG00000267454_ZNF582-AS1	1.05707	0.350475	2.93537	0.00653765	0.0846257	-2.29426
ENSG00000267303_CTD-2369P2.12	0.689128	3.9149	3.09089	0.00444143	0.0673358	-2.29512
ENSG00000103044_HAS3	-1.14991	0.00926396	-2.93967	0.0064688	0.0844866	-2.29549
ENSG00000139083_ETV6	-0.421969	2.69505	-3.06103	0.00478641	0.0702422	-2.29593
ENSG00000165244_ZNF367	-0.751472	4.49974	-3.16851	0.0036523	0.0607522	-2.29598
ENSG00000180458_CTD-3064H18.4	1.37522	-1.21771	2.94126	0.00644356	0.08422	-2.29744
ENSG00000197417_SHPK	-0.600874	4.3385	-3.11516	0.00417873	0.0651023	-2.29917
ENSG00000235530_AC087294.2	0.814004	0.0987658	2.95224	0.00627152	0.0827775	-2.30398
ENSG00000132849_INADL	0.629769	1.70689	2.97902	0.00586986	0.0795567	-2.31516
ENSG00000107736_CDH23	1.63281	-0.559809	2.94287	0.00641801	0.0839489	-2.3175
ENSG00000151150_ANK3	1.21176	3.45337	3.01251	0.00540191	0.0759095	-2.32066
ENSG00000184076_UQCR10	0.434374	5.97247	3.16087	0.00372364	0.061412	-2.322
ENSG00000123983_ACSL3	-0.671543	6.64603	-3.20103	0.00336331	0.0579905	-2.32316
ENSG00000171105_INSR	-0.634763	0.970845	-3.11994	0.00412875	0.0645543	-2.32479
ENSG00000167987_VPS37C	0.491104	4.66308	3.10267	0.00431199	0.0662788	-2.32839
ENSG00000130669_PAK4	0.464747	6.77727	3.17797	0.00356588	0.060059	-2.32884
ENSG00000070961_ATP2B1	-0.968616	6.7366	-3.21282	0.00326397	0.0569709	-2.32981
ENSG00000172932_ANKRD13D	-0.44692	4.30509	-3.10956	0.00423802	0.0654997	-2.33285
ENSG00000086619_ERO1B	-0.832663	1.56123	-3.00258	0.0055368	0.0771659	-2.33299
ENSG00000103740_ACSBG1	2.36408	-0.679714	2.91482	0.00687638	0.0873897	-2.33383
ENSG00000175581_MRPL48	0.408518	4.0771	3.08658	0.00448979	0.0678288	-2.33685
ENSG00000234602_MCIDAS	-1.29423	-0.568467	-2.9123	0.00691911	0.0878048	-2.3393
ENSG00000135973_GPR45	1.52184	-2.05665	2.91108	0.00693988	0.0879405	-2.34342
ENSG00000168264_IRF2BP2	-0.369805	6.0841	-3.16434	0.00369111	0.0610485	-2.34377
ENSG00000047617_ANO2	0.820617	0.484228	2.9349	0.00654525	0.0846613	-2.3474
ENSG00000182648_LINC01006	0.858905	1.31472	2.9363	0.00652271	0.0846257	-2.34836
ENSG00000111331_OAS3	-1.63577	-1.86466	-2.90975	0.00696256	0.0880998	-2.34866
ENSG00000184992_BRI3BP	-0.506897	5.53955	-3.15046	0.00382291	0.0622814	-2.35064
ENSG00000131196_NFATC1	-0.646443	4.67113	-3.08009	0.00456337	0.0682081	-2.35156
ENSG00000103154_NECAB2	-1.53826	-1.64829	-2.91596	0.00685719	0.0872092	-2.35325
ENSG00000267648_RP11-686D22.3	-0.69403	-1.75715	-2.93602	0.0065273	0.0846257	-2.35383
ENSG00000138760_SCARB2	0.653766	7.20468	3.18017	0.00354602	0.05984	-2.35455
ENSG00000213722_DDAH2	-0.430018	6.17784	-3.14602	0.00386598	0.0625766	-2.36192
ENSG00000198373_WWP2	0.53858	5.19799	3.10489	0.00428805	0.0659823	-2.36366
ENSG00000152952_PLOD2	-0.622265	4.49231	-3.14614	0.00386484	0.0625766	-2.36476
ENSG00000272084_RP5-1126H10.2	-0.81097	0.0112384	-2.8989	0.00715025	0.0899025	-2.36623
ENSG00000081026_MAGI3	-0.508306	3.29493	-3.05695	0.0048355	0.0705474	-2.37515
ENSG00000104998_IL27RA	-1.4825	0.811899	-2.9461	0.00636714	0.0836371	-2.38234
ENSG00000105516_DBP	0.558825	3.52253	3.03921	0.0050545	0.0723511	-2.38267
ENSG00000164054_SHISA5	0.50733	6.38534	3.15582	0.00377146	0.0617917	-2.38641
ENSG00000107518_ATRNL1	-0.453091	2.8052	-3.0287	0.00518863	0.0737868	-2.38988
ENSG00000107566_ERLIN1	-0.377669	5.86894	-3.15334	0.00379514	0.062005	-2.39145
ENSG00000116962_NID1	-0.953384	6.64266	-3.15103	0.00381743	0.0622527	-2.39338
ENSG00000103248_MTHFSD	0.491031	3.3518	2.98898	0.00572676	0.0784648	-2.39353
ENSG00000170899_GSTA4	0.329773	3.8191	3.04445	0.00498883	0.0719422	-2.39533
ENSG00000155657_TTN	1.81494	7.24456	3.17081	0.00363116	0.0606881	-2.40024
ENSG00000185250_PPIL6	1.83464	-0.858161	2.8872	0.00735795	0.0914968	-2.40057
ENSG00000143537_ADAM15	-0.652021	4.0626	-3.07951	0.00457004	0.0682081	-2.40385
ENSG00000081181_ARG2	-0.466962	1.85595	-2.99502	0.00564168	0.0778196	-2.40389
ENSG00000243224_RP5-1157M23.2	1.64907	-1.98697	2.88927	0.00732078	0.0911129	-2.40429
ENSG00000103043_VAC14	0.400438	5.41631	3.10093	0.00433095	0.0663264	-2.40756
ENSG00000100078_PLA2G3	-1.51277	-0.274725	-2.88247	0.00744351	0.0922153	-2.40812
ENSG00000215808_LINC01139	0.961008	-2.27359	2.87371	0.00760463	0.0933801	-2.40828
ENSG00000261420_RP1-168L15.5	0.984188	-0.214703	2.87661	0.00755089	0.0930476	-2.41005
ENSG00000198815_FOXJ3	-0.257773	6.69258	-3.1563	0.00376691	0.0617753	-2.41036
ENSG00000198846_TOX	0.693355	2.62287	2.98255	0.00581869	0.0789666	-2.41151
ENSG00000269293_ZSCAN16-AS1	0.939565	1.54784	2.93296	0.00657652	0.0849244	-2.41236
ENSG00000196935_SRGAP1	0.554682	5.31039	3.08534	0.00450379	0.0679178	-2.41244
ENSG00000109475_RPL34	0.300615	9.04805	3.19792	0.00338993	0.0582767	-2.41517
ENSG00000273117_AC144652.1	0.972468	1.85399	2.93435	0.00655416	0.0847137	-2.41723
ENSG00000166971_AKTIP	-0.438776	3.14765	-3.04901	0.00493235	0.0714822	-2.41769
ENSG00000188243_COMMD6	0.43381	5.19167	3.08932	0.00445901	0.0674807	-2.41784
ENSG00000141622_RNF165	0.764542	4.36661	3.02085	0.00529102	0.0749375	-2.41873
ENSG00000122644_ARL4A	0.781319	1.52274	2.89883	0.00715139	0.0899025	-2.41906
ENSG00000175449_RFESD	0.799	-1.05101	2.87876	0.00751139	0.0926918	-2.41941
ENSG00000181038_METTL23	0.501225	4.29888	3.05053	0.0049137	0.0712711	-2.42343
ENSG00000137575_SDCBP	-0.518759	6.41127	-3.14052	0.00392009	0.0630874	-2.42468
ENSG00000104765_BNIP3L	-0.69343	5.85439	-3.12603	0.00406587	0.0640879	-2.42593
ENSG00000182580_EPHB3	-0.597532	5.04735	-3.11369	0.00419418	0.065269	-2.42608
ENSG00000047849_MAP4	0.472163	8.71701	3.1822	0.00352787	0.0596879	-2.42871
ENSG00000147434_CHRNA6	2.31013	-1.53191	2.86546	0.00775914	0.0947441	-2.4295
ENSG00000162909_CAPN2	-0.399553	7.5987	-3.17469	0.00359564	0.0603788	-2.43172
ENSG00000106638_TBL2	0.445951	5.89597	3.11221	0.00420988	0.0652713	-2.4323
ENSG00000198865_CCDC152	0.998677	-1.5758	2.87952	0.00749737	0.0925843	-2.43366
ENSG00000075426_FOSL2	-0.451737	6.52436	-3.14741	0.00385251	0.0625256	-2.43516
ENSG00000071991_CDH19	0.709657	1.25844	3.05858	0.00481588	0.0704378	-2.43517
ENSG00000184990_SIVA1	-0.391958	6.31703	-3.14339	0.00389174	0.0628769	-2.43676
ENSG00000090097_PCBP4	0.450854	7.34229	3.16935	0.0036446	0.0607522	-2.43688
ENSG00000168505_GBX2	-0.478913	4.46397	-3.06362	0.00475555	0.070022	-2.43732
ENSG00000167566_NCKAP5L	0.531532	7.817	3.16661	0.00366995	0.0609118	-2.43848
ENSG00000279692_RP11-1055B8.1	0.600466	2.9501	3.04285	0.0050088	0.0721706	-2.44031
ENSG00000099617_EFNA2	-1.06003	1.35806	-2.89391	0.00723814	0.0904716	-2.44117
ENSG00000108654_DDX5	-0.323335	9.10846	-3.18967	0.00346171	0.0589676	-2.44139
ENSG00000183230_CTNNA3	1.12471	0.033506	2.87747	0.00753509	0.0929186	-2.44208
ENSG00000273270_RP11-212P7.2	0.673601	3.65811	3.00585	0.00549197	0.0768479	-2.4423
ENSG00000084764_MAPRE3	2.32226	0.594342	2.85587	0.00794263	0.0962438	-2.44322
ENSG00000271167_LINC01109	-1.58172	-1.74599	-2.86295	0.00780673	0.0952585	-2.4453
ENSG00000233695_GAS6-AS1	1.15683	-2.17847	2.85463	0.00796678	0.0962828	-2.44797
ENSG00000212747_FAM127C	0.446415	4.88962	3.07921	0.00457353	0.0682081	-2.44821
ENSG00000130164_LDLR	-0.71329	5.80083	-3.13981	0.00392712	0.0630874	-2.44888
ENSG00000141540_TTYH2	-0.620329	6.95609	-3.13889	0.00393623	0.0630874	-2.4587
ENSG00000166716_ZNF592	0.294491	6.47656	3.11617	0.0041681	0.0650529	-2.46006
ENSG00000005156_LIG3	0.319631	6.55614	3.13139	0.00401134	0.063863	-2.46157
ENSG00000039560_RAI14	-0.529039	5.67728	-3.13519	0.00397315	0.0635449	-2.4616
ENSG00000130202_PVRL2	-0.687427	6.72682	-3.12619	0.00406429	0.0640879	-2.46224
ENSG00000163597_SNHG16	0.37367	7.52856	3.15946	0.00373694	0.0614569	-2.46276
ENSG00000159202_UBE2Z	-0.36735	6.9999	-3.13878	0.00393731	0.0630874	-2.46346
ENSG00000259953_RP11-4O1.2	-0.556129	1.81978	-2.89921	0.00714483	0.0899025	-2.46483
ENSG00000261186_RP11-341N2.1	1.46068	-1.33646	2.84457	0.00816405	0.0976519	-2.46529
ENSG00000179743_FLJ37453	0.398829	3.65361	3.00771	0.00546668	0.0766986	-2.46703
ENSG00000100577_GSTZ1	0.531344	3.90895	2.98736	0.00574987	0.0785051	-2.46784
ENSG00000182256_GABRG3	0.730784	1.07558	2.89846	0.00715795	0.0899201	-2.46818
ENSG00000271776_RP11-52L5.6	0.726275	1.51978	2.88295	0.0074348	0.0922032	-2.46875
ENSG00000152804_HHEX	-0.743241	1.71532	-2.92136	0.00676688	0.086502	-2.46945
ENSG00000154240_CEP112	-0.681248	3.76394	-3.0732	0.0046428	0.069017	-2.47095
ENSG00000157570_TSPAN18	-0.566818	5.61434	-3.12753	0.00405056	0.0639635	-2.47108
ENSG00000226029_RP4-798A10.2	-1.08538	-0.81763	-2.84665	0.00812291	0.0974651	-2.47215
ENSG00000124608_AARS2	-0.453165	5.12113	-3.08028	0.00456128	0.0682081	-2.47407
ENSG00000081189_MEF2C	1.5031	6.69032	3.12448	0.00408184	0.0641553	-2.47418
ENSG00000278177_RP11-632L2.2	1.6465	-1.01866	2.83792	0.00829711	0.0985997	-2.47736
ENSG00000185344_ATP6V0A2	0.324301	5.57322	3.07336	0.004641	0.069017	-2.48145
ENSG00000183020_AP2A2	-0.733054	6.3748	-3.11175	0.00421473	0.0652713	-2.48162
ENSG00000147471_PROSC	-0.311346	5.34177	-3.04763	0.00494936	0.0715505	-2.48291
ENSG00000167460_TPM4	-0.585008	8.1275	-3.16862	0.00365129	0.0607522	-2.48729
ENSG00000103024_NME3	-0.900849	1.90316	-2.86218	0.00782144	0.095296	-2.48801
ENSG00000227741_RP11-536C5.7	-1.01631	-0.882438	-2.84078	0.00823975	0.0983394	-2.48984
ENSG00000250041_CTD-2003C8.2	2.69407	-1.06116	2.83125	0.00843263	0.0994868	-2.49055
ENSG00000122490_PQLC1	-0.815299	5.29377	-3.05222	0.00489298	0.0711778	-2.4953
ENSG00000108641_B9D1	0.644558	3.35663	2.97141	0.00598147	0.0805951	-2.49552
ENSG00000224032_EPB41L4A-AS1	0.424573	3.74293	3.00512	0.00550196	0.076926	-2.49687
ENSG00000279641_CTD-2545G14.6	-1.1352	-1.32003	-2.82722	0.00851536	0.10012	-2.49827
ENSG00000140945_CDH13	-0.267531	5.81061	-3.06164	0.00477912	0.0701943	-2.49849
ENSG00000125347_IRF1	-0.70973	3.59679	-3.01973	0.00530575	0.0750852	-2.49863
ENSG00000177542_SLC25A22	0.480399	5.67666	3.07314	0.00464359	0.069017	-2.50147
ENSG00000145390_USP53	0.987403	3.45246	3.03086	0.00516071	0.0734496	-2.50159
ENSG00000146963_LUC7L2	-0.553959	6.73922	-3.12752	0.00405064	0.0639635	-2.50252
ENSG00000115457_IGFBP2	-0.795722	7.88098	-3.14231	0.00390241	0.0629908	-2.50452
ENSG00000168418_KCNG4	0.948595	-0.791999	2.85428	0.00797344	0.0962828	-2.50479
ENSG00000162390_ACOT11	0.605937	3.00846	2.97104	0.00598691	0.0805991	-2.50543
ENSG00000129925_TMEM8A	-0.486935	6.67782	-3.10071	0.00433332	0.0663264	-2.50667
ENSG00000157978_LDLRAP1	0.64298	5.62475	3.0632	0.00476054	0.070022	-2.5085
ENSG00000150977_RILPL2	-0.487194	3.83878	-2.99624	0.00562458	0.0777065	-2.50887
ENSG00000134258_VTCN1	2.15939	-0.868881	2.82268	0.00860964	0.100623	-2.50993
ENSG00000177728_TMEM94	-0.365545	6.46287	-3.10118	0.00432817	0.0663264	-2.50997
ENSG00000100568_VTI1B	-0.332944	5.74607	-3.07236	0.00465262	0.0690336	-2.51515
ENSG00000065060_UHRF1BP1	-0.520868	4.16531	-3.03809	0.00506854	0.0724926	-2.51607
ENSG00000123096_SSPN	1.03909	1.46216	2.86234	0.00781837	0.095296	-2.51616
ENSG00000185262_UBALD2	-0.510199	6.79447	-3.12506	0.00407587	0.0641553	-2.51898
ENSG00000235098_ANKRD65	0.741407	1.9347	2.89286	0.00725671	0.0905395	-2.51933
ENSG00000135482_ZC3H10	0.528538	3.84741	2.97076	0.0059911	0.0805991	-2.52055
ENSG00000127507_ADGRE2	-0.896919	-1.39792	-2.84161	0.00822307	0.0982097	-2.52346
ENSG00000100092_SH3BP1	-0.645338	4.51847	-3.01823	0.00532561	0.0753052	-2.52686
ENSG00000075461_CACNG4	1.17158	2.51033	2.82705	0.00851896	0.10012	-2.52893
ENSG00000233223_AC113189.5	0.9695	0.621726	2.83941	0.00826723	0.0984004	-2.52893
ENSG00000172379_ARNT2	-2.11571	1.60847	-2.8153	0.00876504	0.101757	-2.53057
ENSG00000071575_TRIB2	0.841032	6.04434	3.08502	0.00450736	0.0679178	-2.53904
ENSG00000139998_RAB15	-1.02316	4.9998	-3.07117	0.00466649	0.0691219	-2.5413
ENSG00000073910_FRY	0.941207	3.78744	2.93635	0.00652195	0.0846257	-2.54269
ENSG00000196376_SLC35F1	1.5331	0.799147	2.81009	0.0088762	0.102911	-2.5445
ENSG00000100483_VCPKMT	-0.494063	2.6597	-2.93569	0.00653252	0.0846257	-2.54516
ENSG00000255153_TOLLIP-AS1	1.30556	-0.600484	2.80747	0.00893277	0.103069	-2.54576
ENSG00000121578_B4GALT4	0.425874	3.47592	2.97045	0.00599562	0.0805991	-2.54925
ENSG00000100243_CYB5R3	0.341181	7.51496	3.11571	0.00417295	0.0650705	-2.5498
ENSG00000278921_EPB41L4A-AS2	0.921599	-1.03223	2.8008	0.00907787	0.104202	-2.55042
ENSG00000229186_ADAM1A	3.1295	-1.77679	2.80792	0.00892293	0.103069	-2.55115
ENSG00000026297_RNASET2	0.588255	4.27611	2.96892	0.00601842	0.0808433	-2.55518
ENSG00000176842_IRX5	-0.460603	3.44134	-3.00723	0.0054732	0.0767084	-2.55626
ENSG00000129968_ABHD17A	-0.369413	6.65753	-3.09217	0.00442719	0.067291	-2.5653
ENSG00000151498_ACAD8	-0.42803	5.14541	-3.04112	0.00503049	0.072216	-2.56758
ENSG00000105929_ATP6V0A4	1.75657	0.443486	2.80714	0.00893984	0.103069	-2.57038
ENSG00000102977_ACD	-0.490636	3.85832	-2.97777	0.00588807	0.0795726	-2.57174
ENSG00000116785_CFHR3	0.93299	-2.31696	2.78846	0.00935248	0.105821	-2.57471
ENSG00000131899_LLGL1	-0.928325	7.60269	-3.10856	0.00424867	0.0655482	-2.57573
ENSG00000225265_TAF1A-AS1	0.729416	0.0713902	2.81895	0.00868787	0.101063	-2.57934
ENSG00000176390_CRLF3	0.322813	4.65027	3.01423	0.0053789	0.0756906	-2.58007
ENSG00000167244_IGF2	-0.471746	12.438	-3.19588	0.00340757	0.0584647	-2.58225
ENSG00000228649_AC005682.5	0.818695	0.325012	2.79962	0.00910382	0.104371	-2.58275
ENSG00000166147_FBN1	-0.433177	6.52504	-3.07271	0.00464857	0.0690322	-2.58344
ENSG00000071967_CYBRD1	-0.346118	6.79173	-3.08247	0.00453627	0.0681441	-2.58472
ENSG00000165156_ZHX1	-0.770126	3.93523	-3.00662	0.00548159	0.0767643	-2.58537
ENSG00000157613_CREB3L1	-1.4852	1.47857	-2.84546	0.00814653	0.0975981	-2.5857
ENSG00000205571_SMN2	-0.540646	4.96234	-3.05795	0.00482342	0.070489	-2.58771
ENSG00000076554_TPD52	1.16034	0.73161	2.79034	0.00931013	0.105597	-2.58878
ENSG00000184481_FOXO4	0.809612	4.26555	2.98847	0.00573411	0.0784648	-2.59016
ENSG00000263585_RP11-498C9.13	4.21999	-1.02453	2.77843	0.00958138	0.107033	-2.59146
ENSG00000224424_PRKAR2A-AS1	0.905016	0.326967	2.80056	0.00908311	0.104202	-2.59322
ENSG00000259399_TGIF2-C20orf24	2.2091	-1.4725	2.77897	0.00956881	0.106961	-2.59348
ENSG00000142185_TRPM2	-1.21488	-0.0864662	-2.84018	0.00825175	0.0983394	-2.59444
ENSG00000268584_RP11-464F9.20	0.914919	-0.255767	2.7845	0.00944216	0.106181	-2.5961
ENSG00000167733_HSD11B1L	-0.880678	1.33045	-2.79353	0.00923864	0.105137	-2.60132
ENSG00000149089_APIP	0.35677	4.50004	2.98956	0.00571858	0.0784461	-2.60244
ENSG00000144306_SCRN3	0.663835	3.05409	2.92183	0.00675903	0.0864651	-2.60284
ENSG00000159860_TCAF2P1	1.63866	-0.772148	2.77273	0.00971374	0.107548	-2.60301
ENSG00000131873_CHSY1	-0.367274	7.20021	-3.08008	0.0045635	0.0682081	-2.60409
ENSG00000183161_FANCF	0.480601	3.99319	2.95428	0.00623993	0.0826337	-2.60581
ENSG00000117245_KIF17	1.07207	-0.307819	2.77383	0.00968801	0.10738	-2.60762
ENSG00000139329_LUM	1.55299	-0.285715	2.79307	0.00924897	0.105137	-2.60789
ENSG00000184492_FOXD4L1	0.471376	3.65776	2.96663	0.00605255	0.0811801	-2.60829
ENSG00000065600_TMEM206	-0.376972	4.40558	-2.99032	0.00570781	0.0784461	-2.60993
ENSG00000163430_FSTL1	-0.532496	7.82628	-3.09848	0.00435761	0.0666397	-2.61104
ENSG00000232677_LINC00665	0.584031	4.68145	2.97261	0.00596369	0.0804176	-2.6119
ENSG00000007129_CEACAM21	0.737529	0.391029	2.83509	0.00835436	0.0988306	-2.61199
ENSG00000169752_NRG4	1.40946	-1.81707	2.76963	0.00978651	0.107874	-2.61409
ENSG00000177733_HNRNPA0	-0.696293	8.77808	-3.11303	0.0042012	0.0652713	-2.61467
ENSG00000141736_ERBB2	0.395939	5.13162	2.99917	0.00558394	0.0774138	-2.61579
ENSG00000178934_LGALS7B	-1.41878	-2.06149	-2.77019	0.00977332	0.107797	-2.61616
ENSG00000198960_ARMCX6	0.663809	5.59021	3.0231	0.00526147	0.0746402	-2.61684
ENSG00000150630_VEGFC	0.830358	3.29109	2.92017	0.0067866	0.0865831	-2.61796
ENSG00000185669_SNAI3	0.893192	0.38697	2.78047	0.00953444	0.106714	-2.61904
ENSG00000109265_KIAA1211	-0.593051	5.26652	-3.03314	0.00513148	0.0732288	-2.61922
ENSG00000134871_COL4A2	-0.540708	9.77574	-3.13085	0.00401681	0.0638919	-2.61985
ENSG00000224958_PGM5-AS1	1.00319	0.0623277	2.78165	0.00950724	0.106614	-2.62084
ENSG00000180044_C3orf80	-1.57932	-1.55543	-2.76348	0.00993216	0.10862	-2.62104
ENSG00000172071_EIF2AK3	0.716107	4.61192	2.98836	0.0057356	0.0784648	-2.62543
ENSG00000144468_RHBDD1	0.963043	1.23707	2.77523	0.00965531	0.107242	-2.6279
ENSG00000152291_TGOLN2	-0.406434	8.36891	-3.09283	0.00441986	0.0672381	-2.62883
ENSG00000214514_KRT42P	1.20549	-0.862119	2.7611	0.00998912	0.108938	-2.63241
ENSG00000225129_RP4-614C15.2	1.35063	-0.452053	2.76332	0.0099361	0.10862	-2.63477
ENSG00000152256_PDK1	-0.550372	4.06915	-3.00433	0.00551283	0.0769769	-2.63636
ENSG00000260285_RP11-600F24.7	0.686605	1.5232	2.83773	0.00830094	0.0985997	-2.63656
ENSG00000120253_NUP43	-0.413571	6.07512	-3.04055	0.0050376	0.0722276	-2.63825
ENSG00000221990_EXOC3-AS1	1.03024	1.59846	2.79621	0.00917925	0.104754	-2.64247
ENSG00000256779_RP11-60C6.5	1.62652	-1.8836	2.75437	0.0101518	0.109887	-2.64262
ENSG00000106799_TGFBR1	-0.826442	6.60685	-3.06546	0.00473369	0.0698875	-2.64445
ENSG00000136940_PDCL	-0.32256	5.17523	-3.0151	0.00536717	0.0756906	-2.64471
ENSG00000247796_CTD-2366F13.1	0.653733	1.73375	2.82789	0.00850161	0.10012	-2.64634
ENSG00000174446_SNAPC5	0.787545	2.75621	2.89004	0.00730699	0.0910062	-2.64889
ENSG00000204237_OXLD1	0.445166	5.23606	2.99944	0.00558012	0.0774138	-2.64947
ENSG00000144118_RALB	-0.449865	4.87482	-2.99705	0.00561334	0.0776126	-2.65397
ENSG00000161021_MAML1	0.327944	6.63285	3.04125	0.00502878	0.072216	-2.65592
ENSG00000189120_SP6	-1.16439	-1.67407	-2.75044	0.0102481	0.110675	-2.65643
ENSG00000143858_SYT2	-1.26861	-0.651104	-2.74613	0.0103545	0.111049	-2.65753
ENSG00000118640_VAMP8	0.530387	3.33077	2.96103	0.00613688	0.0819768	-2.65893
ENSG00000128908_INO80	0.374237	5.36602	3.01242	0.00540315	0.0759095	-2.65895
ENSG00000141542_RAB40B	-0.79625	4.01802	-2.95358	0.0062508	0.082647	-2.66012
ENSG00000178531_CTXN1	-0.749126	3.28582	-2.87451	0.0075898	0.0933294	-2.66097
ENSG00000272106_RP11-345P4.9	0.580229	3.74866	2.92335	0.00673382	0.0863958	-2.66143
ENSG00000163249_CCNYL1	-0.379159	4.36098	-2.94773	0.00634166	0.0834507	-2.66173
ENSG00000150275_PCDH15	2.87793	-0.38375	2.74401	0.0104073	0.111412	-2.66319
ENSG00000186994_KANK3	1.41625	-1.58677	2.74858	0.0102939	0.110768	-2.66323
ENSG00000275793_RIMBP3	-0.834627	1.44519	-2.8201	0.00866366	0.100983	-2.66511
ENSG00000232453_RP4-794H19.1	1.00933	0.037653	2.76048	0.0100041	0.108963	-2.66794
ENSG00000273391_RP11-634H22.1	1.09032	-0.125363	2.74914	0.0102801	0.110768	-2.66839
ENSG00000139364_TMEM132B	2.01094	0.18885	2.73783	0.0105624	0.112253	-2.67219
ENSG00000224358_RP11-466F5.8	1.20786	-0.927612	2.73517	0.01063	0.112825	-2.67359
ENSG00000124570_SERPINB6	0.324883	5.69432	3.00051	0.00556537	0.0773786	-2.67484
ENSG00000156170_NDUFAF6	0.354761	3.35344	2.90442	0.00705422	0.0891304	-2.67486
ENSG00000001167_NFYA	-0.385787	5.48145	-3.02137	0.00528409	0.0749002	-2.67779
ENSG00000157353_FUK	0.687897	2.328	2.822	0.00862392	0.100626	-2.68029
ENSG00000183793_NPIPA5	-0.801502	2.29894	-2.85537	0.00795226	0.0962828	-2.683
ENSG00000103145_HCFC1R1	0.606764	4.52652	2.92906	0.00663996	0.0854043	-2.68308
ENSG00000270175_RP11-793H13.11	0.743865	0.0778858	2.76369	0.0099273	0.10862	-2.68345
ENSG00000158710_TAGLN2	-0.357913	3.02059	-3.06369	0.00475471	0.070022	-2.68352
ENSG00000187908_DMBT1	-0.542068	3.39024	-2.92792	0.00665867	0.0855576	-2.68386
ENSG00000247137_RP11-727A23.5	0.758795	1.37161	2.81944	0.00867767	0.101063	-2.68445
ENSG00000171443_ZNF524	0.659988	1.72349	2.79756	0.00914921	0.104676	-2.6851
ENSG00000231327_AC016700.5	0.783801	2.30677	2.85661	0.00792834	0.0961373	-2.68514
ENSG00000260412_RP11-438B23.2	1.19666	-1.318	2.73779	0.0105633	0.112253	-2.68556
ENSG00000157600_TMEM164	0.311059	5.55883	2.99957	0.00557831	0.0774138	-2.6874
ENSG00000204540_PSORS1C1	-0.937854	-1.28108	-2.79398	0.00922872	0.105112	-2.6876
ENSG00000221866_PLXNA4	-0.831491	3.12684	-2.99143	0.00569211	0.0783652	-2.68986
ENSG00000183458_RP11-958N24.1	-0.479084	5.49624	-2.98974	0.00571608	0.0784461	-2.69306
ENSG00000176020_AMIGO3	-0.978774	2.8916	-2.89273	0.00725914	0.0905395	-2.69358
ENSG00000153563_CD8A	1.40564	-1.38384	2.72319	0.0109387	0.114705	-2.69551
ENSG00000187123_LYPD6	-0.583142	3.95543	-2.93875	0.00648348	0.0844885	-2.69557
ENSG00000205730_ITPRIPL2	-0.704239	3.64477	-2.86613	0.00774653	0.0946563	-2.69641
ENSG00000141258_SGSM2	-0.661707	5.21698	-2.95597	0.00621398	0.0824546	-2.69788
ENSG00000272288_RP11-140K17.3	1.28449	-0.30316	2.73313	0.010682	0.113088	-2.69852
ENSG00000067113_PLPP1	0.73428	4.66429	2.93734	0.00650605	0.0846257	-2.69881
ENSG00000169714_CNBP	0.25339	8.16797	3.06842	0.00469875	0.0694817	-2.7008
ENSG00000152518_ZFP36L2	-0.355634	5.15096	-2.99311	0.0056685	0.0781277	-2.70296
ENSG00000247271_ZBED5-AS1	0.618801	1.12489	2.76225	0.00996159	0.108728	-2.70304
ENSG00000159588_CCDC17	-0.887426	-0.758849	-2.71961	0.0110328	0.115294	-2.70351
ENSG00000164109_MAD2L1	-0.579024	6.56275	-3.04724	0.00495419	0.071561	-2.70411
ENSG00000174227_PIGG	-0.290929	5.38511	-2.97821	0.00588161	0.0795567	-2.70748
ENSG00000167554_ZNF610	0.674378	1.92694	2.80461	0.00899482	0.103461	-2.7095
ENSG00000126368_NR1D1	-0.847996	3.0196	-2.84652	0.0081254	0.0974651	-2.71036
ENSG00000069431_ABCC9	0.89532	2.04927	2.82683	0.00852352	0.10012	-2.71044
ENSG00000134324_LPIN1	-0.345159	5.43172	-3.00389	0.00551883	0.0769769	-2.71074
ENSG00000130653_PNPLA7	0.951666	0.832304	2.73934	0.0105243	0.112112	-2.71173
ENSG00000116032_GRIN3B	-1.44182	-2.02386	-2.71478	0.0111605	0.116054	-2.71322
ENSG00000206384_COL6A6	1.67642	0.00838069	2.71232	0.0112261	0.116529	-2.71685
ENSG00000103495_MAZ	0.406034	8.57155	3.05999	0.00479889	0.0703071	-2.71881
ENSG00000241484_ARHGAP8	1.0982	3.30392	2.92895	0.00664185	0.0854043	-2.71941
ENSG00000111196_MAGOHB	-0.560501	3.72728	-2.92206	0.00675528	0.0864651	-2.72053
ENSG00000247708_STX18-AS1	0.73281	0.871125	2.75037	0.0102499	0.110675	-2.72135
ENSG00000099866_MADCAM1	1.63083	-1.12782	2.70861	0.011326	0.117217	-2.72431
ENSG00000023608_SNAPC1	-0.509676	3.25316	-2.89502	0.00721855	0.0903743	-2.72561
ENSG00000167861_HID1	-1.20451	0.344309	-2.76314	0.0099404	0.10862	-2.72964
ENSG00000103540_CCP110	-0.841594	4.98324	-2.9856	0.00577499	0.0787248	-2.73087
ENSG00000173227_SYT12	1.4244	-1.30472	2.70445	0.0114388	0.117983	-2.73104
ENSG00000109762_SNX25	-0.411412	2.54901	-2.8813	0.00746486	0.0923135	-2.7323
ENSG00000232539_LINC00945	0.857066	0.36164	2.7579	0.0100663	0.109233	-2.73387
ENSG00000196177_ACADSB	-0.598947	3.46539	-2.92008	0.00678811	0.0865831	-2.7347
ENSG00000198468_FLVCR1-AS1	0.793274	1.99438	2.80702	0.00894235	0.103069	-2.73566
ENSG00000204217_BMPR2	-0.534085	5.15874	-2.98745	0.00574859	0.0785051	-2.73583
ENSG00000197461_PDGFA	-0.662632	5.8216	-2.95901	0.00616759	0.0821513	-2.73659
ENSG00000101439_CST3	0.421077	6.16168	2.99125	0.00569472	0.0783652	-2.73896
ENSG00000141699_FAM134C	0.383508	5.76318	2.96058	0.00614373	0.0819768	-2.7409
ENSG00000196636_SDHAF3	0.373962	3.32334	2.91873	0.00681069	0.0867364	-2.74376
ENSG00000214193_SH3D21	-0.775747	0.534948	-2.71034	0.0112795	0.116874	-2.74792
ENSG00000146842_TMEM209	0.51422	4.84047	2.94481	0.00638749	0.0836371	-2.74825
ENSG00000238107_RP11-495P10.5	1.18941	-0.934347	2.69512	0.0116958	0.119414	-2.74826
ENSG00000163638_ADAMTS9	-0.670811	2.83773	-2.85448	0.00796956	0.0962828	-2.74939
ENSG00000233393_AP000688.29	1.17093	-2.46449	2.69655	0.011656	0.119414	-2.75064
ENSG00000185236_RAB11B	-0.805623	6.19836	-2.99862	0.00559147	0.0774138	-2.75072
ENSG00000278570_NR2E3	0.712057	0.487009	2.76769	0.00983218	0.108036	-2.75377
ENSG00000203705_TATDN3	0.489704	2.97961	2.84531	0.00814949	0.0975981	-2.75411
ENSG00000171813_PWWP2B	0.739606	2.87745	2.76786	0.00982826	0.108036	-2.755
ENSG00000163235_TGFA	-1.30758	1.31655	-2.84766	0.00810296	0.0974421	-2.75653
ENSG00000142698_C1orf94	0.468384	-0.590043	2.83275	0.00840204	0.099193	-2.75687
ENSG00000234665_RP11-262H14.3	1.03437	0.864963	2.69858	0.0115999	0.119273	-2.75766
ENSG00000166689_PLEKHA7	3.21653	-0.69909	2.6912	0.0118051	0.119872	-2.75799
ENSG00000143578_CREB3L4	0.564827	2.57112	2.79031	0.00931074	0.105597	-2.75898
ENSG00000173890_GPR160	-1.08269	-0.251813	-2.69806	0.0116141	0.119348	-2.75902
ENSG00000175182_FAM131A	0.682569	4.01925	2.82516	0.00855803	0.100288	-2.76563
ENSG00000224729_PCOLCE-AS1	-1.18814	-2.08953	-2.69195	0.0117841	0.119872	-2.76584
ENSG00000134058_CDK7	0.369665	3.82892	2.89493	0.00722	0.0903743	-2.76834
ENSG00000127445_PIN1	-0.323681	6.46036	-3.00393	0.00551834	0.0769769	-2.76938
ENSG00000099869_IGF2-AS	-0.516475	5.50221	-2.94998	0.00630655	0.083114	-2.77035
ENSG00000254389_RHPN1-AS1	0.897433	0.003363	2.69707	0.0116415	0.119414	-2.77075
ENSG00000149357_LAMTOR1	0.550691	5.5267	2.9485	0.00632954	0.0833541	-2.771
ENSG00000250988_SNHG21	1.38737	2.05675	2.78539	0.00942197	0.106136	-2.77182
ENSG00000274895_RP11-478J18.2	0.788343	0.150566	2.72403	0.0109168	0.114545	-2.77398
ENSG00000204314_PRRT1	0.614657	1.11898	2.74135	0.0104737	0.111777	-2.77467
ENSG00000069424_KCNAB2	1.10134	2.5054	2.7259	0.0108682	0.114409	-2.77486
ENSG00000088992_TESC	-1.07111	-1.84474	-2.68752	0.0119088	0.120484	-2.77838
ENSG00000117682_DHDDS	0.61634	5.4127	2.93274	0.0065802	0.0849244	-2.77876
ENSG00000126890_CTAG2	0.425231	-0.281528	2.84362	0.00818305	0.0977986	-2.78063
ENSG00000125170_DOK4	-0.718936	3.80778	-2.90045	0.00712314	0.089837	-2.78141
ENSG00000188938_FAM120AOS	0.349212	5.2604	2.94702	0.00635269	0.0835328	-2.78413
ENSG00000133318_RTN3	0.41806	6.69918	2.98411	0.00579637	0.078893	-2.79119
ENSG00000130270_ATP8B3	-1.26735	-0.82622	-2.67189	0.0123588	0.122637	-2.79123
ENSG00000205269_TMEM170B	-0.906061	1.98946	-2.77782	0.00959538	0.107121	-2.79353
ENSG00000054967_RELT	-0.389808	4.56451	-2.91847	0.00681504	0.0867364	-2.79388
ENSG00000103544_C16orf62	0.393035	5.32181	2.9115	0.00693264	0.0879125	-2.79417
ENSG00000169851_PCDH7	-0.417956	7.84009	-3.02436	0.00524498	0.0744668	-2.79485
ENSG00000123685_BATF3	-0.74216	2.69463	-2.84975	0.00806179	0.0971479	-2.79867
ENSG00000239335_LLPH-AS1	1.72807	-1.2833	2.67052	0.0123988	0.122855	-2.79929
ENSG00000171502_COL24A1	0.935705	2.79561	2.80463	0.00899431	0.103461	-2.80001
ENSG00000277879_RP11-129M16.4	1.13266	0.562478	2.69275	0.0117618	0.119738	-2.80078
ENSG00000180817_PPA1	0.357787	5.92856	2.96035	0.0061471	0.0819768	-2.80321
ENSG00000133612_AGAP3	-0.322663	7.28779	-2.99563	0.00563308	0.0777623	-2.80415
ENSG00000152102_FAM168B	0.27384	8.22057	3.01433	0.00537757	0.0756906	-2.80475
ENSG00000118181_RPS25	0.314447	9.12378	3.02712	0.00520908	0.0740174	-2.80739
ENSG00000116095_PLEKHA3	-0.702654	3.7914	-2.86777	0.00771563	0.0944772	-2.81011
ENSG00000180818_HOXC10	-0.830358	2.17019	-2.74199	0.0104577	0.111743	-2.81181
ENSG00000159314_ARHGAP27	0.693261	2.3748	2.79229	0.00926654	0.105268	-2.81215
ENSG00000272523_LINC01023	1.08706	-0.976245	2.66833	0.0124633	0.123353	-2.81755
ENSG00000228506_RP11-98I9.4	0.621456	1.4574	2.73671	0.0105908	0.112476	-2.82067
ENSG00000241280_RP11-221J22.2	-1.81421	-1.05264	-2.68529	0.0119721	0.120613	-2.82504
ENSG00000094755_GABRP	1.29611	-0.777409	2.65809	0.0127692	0.125323	-2.82926
ENSG00000149531_FRG1BP	0.566921	1.43201	2.72869	0.010796	0.113825	-2.8313
ENSG00000273432_RP5-1165K10.2	1.29833	-0.391456	2.65071	0.0129936	0.126414	-2.83143
ENSG00000174599_TRAM1L1	0.685448	1.12631	2.75928	0.010033	0.109089	-2.83478
ENSG00000180901_KCTD2	0.344949	6.56376	2.96018	0.00614979	0.0819768	-2.83509
ENSG00000163359_COL6A3	2.40813	0.585606	2.64743	0.0130946	0.126797	-2.83542
ENSG00000075399_VPS9D1	0.539274	2.83424	2.78294	0.00947779	0.106352	-2.83921
ENSG00000130755_GMFG	-0.938673	-0.0875355	-2.72174	0.0109768	0.114967	-2.8406
ENSG00000129946_SHC2	-1.76115	1.06584	-2.64856	0.0130597	0.126669	-2.84273
ENSG00000150961_SEC24D	0.879292	5.47554	2.92294	0.00674071	0.0864208	-2.84601
ENSG00000104823_ECH1	0.351355	7.26962	2.96035	0.00614711	0.0819768	-2.85095
ENSG00000066056_TIE1	-1.86115	0.184312	-2.70351	0.0114643	0.118088	-2.8533
ENSG00000099960_SLC7A4	1.18585	-0.0539269	2.65639	0.0128203	0.125443	-2.85426
ENSG00000164946_FREM1	0.504106	3.05526	2.77568	0.00964507	0.107242	-2.85437
ENSG00000173418_NAA20	-0.267709	5.44796	-2.92972	0.00662913	0.0853666	-2.85441
ENSG00000177575_CD163	2.99254	-2.78896	2.63877	0.013365	0.12863	-2.85537
ENSG00000278600_RP11-81A1.6	0.587485	1.23029	2.69436	0.0117167	0.119419	-2.85589
ENSG00000124701_APOBEC2	2.21067	2.63302	2.768	0.00982478	0.108036	-2.8559
ENSG00000168994_PXDC1	-0.569523	3.86331	-2.84868	0.00808291	0.0973351	-2.85631
ENSG00000133460_SLC2A11	0.839178	1.07364	2.66219	0.0126458	0.12448	-2.85668
ENSG00000133878_DUSP26	2.00745	-0.589201	2.65692	0.0128044	0.125443	-2.85723
ENSG00000174807_CD248	-1.34833	1.01495	-2.69722	0.0116373	0.119414	-2.8581
ENSG00000178951_ZBTB7A	0.440103	5.38686	2.91396	0.00689105	0.0875123	-2.85999
ENSG00000268505_RP11-805I24.3	0.973755	1.83009	2.69076	0.0118174	0.119872	-2.86307
ENSG00000007168_PAFAH1B1	0.316685	6.45313	2.96066	0.00614239	0.0819768	-2.86395
ENSG00000101391_CDK5RAP1	-0.294601	5.08512	-2.8957	0.00720654	0.0903355	-2.86741
ENSG00000143318_CASQ1	1.79907	-1.13753	2.62924	0.0136682	0.130266	-2.86822
ENSG00000203993_ARRDC1-AS1	0.390446	5.28466	2.91076	0.00694526	0.0879447	-2.8686
ENSG00000154814_OXNAD1	0.293598	3.58966	2.82193	0.00862544	0.100626	-2.86985
ENSG00000182533_CAV3	-0.566812	5.43147	-2.90031	0.00712559	0.089837	-2.87021
ENSG00000100033_PRODH	1.50251	0.138883	2.63118	0.0136059	0.130016	-2.87214
ENSG00000276728_AC142472.6	0.846009	1.23025	2.70565	0.0114062	0.117907	-2.87277
ENSG00000140526_ABHD2	-0.383537	6.28028	-2.93926	0.0064754	0.0844885	-2.87313
ENSG00000171649_ZIK1	0.571197	3.97994	2.78567	0.0094156	0.106132	-2.87336
ENSG00000138801_PAPSS1	-0.296691	5.81347	-2.93631	0.0065226	0.0846257	-2.8751
ENSG00000198835_GJC2	-0.821813	0.669445	-2.67412	0.0122935	0.122366	-2.8764
ENSG00000214226_C17orf67	0.656454	1.24052	2.6793	0.0121435	0.121847	-2.87867
ENSG00000168209_DDIT4	-0.842302	6.00348	-2.94477	0.0063881	0.0836371	-2.87951
ENSG00000160179_ABCG1	1.3533	-1.3651	2.62313	0.013866	0.131014	-2.87987
ENSG00000099250_NRP1	-0.81069	4.0219	-2.83994	0.00825648	0.0983394	-2.88208
ENSG00000062485_CS	0.295546	8.03376	2.98247	0.00581988	0.0789666	-2.88209
ENSG00000131351_HAUS8	-0.339674	4.32963	-2.8757	0.00756769	0.0931888	-2.88262
ENSG00000177000_MTHFR	0.986884	4.89225	2.83739	0.00830787	0.0986149	-2.88307
ENSG00000103064_SLC7A6	-0.444505	4.99255	-2.89716	0.00718071	0.0901411	-2.88473
ENSG00000188643_S100A16	-0.698933	4.11572	-2.89094	0.00729095	0.0908713	-2.88833
ENSG00000146197_SCUBE3	-0.901909	-0.902433	-2.6554	0.0128506	0.125548	-2.88934
ENSG00000100077_ADRBK2	-0.644389	6.14878	-2.95774	0.00618688	0.0822827	-2.89112
ENSG00000215717_TMEM167B	0.468538	5.27677	2.88232	0.00744635	0.0922153	-2.89204
ENSG00000129910_CDH15	-0.610063	8.59877	-2.99895	0.00558687	0.0774138	-2.8934
ENSG00000102910_LONP2	-0.273518	5.36465	-2.92074	0.00677718	0.0865703	-2.89719
ENSG00000260822_GS1-358P8.4	-0.773519	1.73572	-2.77142	0.00974437	0.107651	-2.89866
ENSG00000133983_COX16	0.309644	4.92165	2.87518	0.0075773	0.0932414	-2.89926
ENSG00000228175_GEMIN8P4	1.11138	-0.392785	2.62307	0.013868	0.131014	-2.90057
ENSG00000281195_ZNF638-IT1	-1.25135	-2.0147	-2.61683	0.0140727	0.132027	-2.90065
ENSG00000111348_ARHGDIB	-1.44135	-0.825488	-2.63065	0.0136229	0.130107	-2.90257
ENSG00000134539_KLRD1	1.23976	-1.59975	2.61681	0.0140736	0.132027	-2.90324
ENSG00000171408_PDE7B	1.29162	-1.32627	2.6105	0.0142835	0.133137	-2.90486
ENSG00000129911_KLF16	-0.317531	5.43727	-2.89622	0.00719732	0.0902847	-2.90565
ENSG00000165527_ARF6	-0.249864	6.53415	-2.93574	0.00653165	0.0846257	-2.90739
ENSG00000228327_RP11-206L10.2	-0.460543	4.84068	-2.88316	0.00743095	0.0922032	-2.90859
ENSG00000149090_PAMR1	-1.5894	0.352903	-2.65455	0.0128763	0.125659	-2.91422
ENSG00000130758_MAP3K10	0.478375	4.09497	2.84452	0.00816517	0.0976519	-2.91457
ENSG00000162585_FAAP20	0.366154	6.29318	2.92209	0.00675482	0.0864651	-2.91509
ENSG00000005421_PON1	1.55817	-1.37751	2.60542	0.0144546	0.133945	-2.91645
ENSG00000160201_U2AF1	-0.4396	6.52999	-2.93561	0.00653382	0.0846257	-2.91909
ENSG00000141543_EIF4A3	-0.308905	8.3544	-2.98309	0.005811	0.0789666	-2.91942
ENSG00000276166_CTD-2600O9.2	1.83176	-1.85284	2.60136	0.014593	0.134513	-2.91972
ENSG00000187607_ZNF286A	-0.529438	6.28785	-2.93882	0.00648245	0.0844885	-2.92056
ENSG00000025772_TOMM34	-0.480363	5.32023	-2.89311	0.00725229	0.0905395	-2.9215
ENSG00000140612_SEC11A	0.259177	7.12653	2.94474	0.00638856	0.0836371	-2.92254
ENSG00000077327_SPAG6	1.62901	-1.41866	2.60163	0.0145836	0.134498	-2.9226
ENSG00000187498_COL4A1	-0.650235	8.97761	-2.99017	0.00570996	0.0784461	-2.92316
ENSG00000165275_TRMT10B	0.647211	1.27301	2.65623	0.0128254	0.125443	-2.92697
ENSG00000271584_RP11-89C3.4	0.860946	-2.16551	2.61938	0.0139888	0.13187	-2.92714
ENSG00000259319_RP11-293M10.6	-1.48139	-1.14116	-2.59625	0.0147686	0.135144	-2.92752
ENSG00000170271_FAXDC2	0.664786	2.60407	2.68436	0.0119984	0.120736	-2.92911
ENSG00000126790_L3HYPDH	0.431934	3.09467	2.74202	0.010457	0.111743	-2.93088
ENSG00000198231_DDX42	-0.242017	7.30538	-2.94469	0.00638938	0.0836371	-2.93275
ENSG00000008394_MGST1	0.849192	1.40933	2.82436	0.00857468	0.100348	-2.9334
ENSG00000236519_LINC01424	0.972346	-1.75647	2.5946	0.0148256	0.135512	-2.93425
ENSG00000235078_AC142528.1	1.69947	-1.52198	2.59211	0.0149121	0.136089	-2.93555
ENSG00000108439_PNPO	0.519135	3.00394	2.79014	0.00931473	0.105597	-2.93577
ENSG00000197576_HOXA4	0.660406	3.1463	2.74466	0.0103911	0.111372	-2.93922
ENSG00000168826_ZBTB49	-0.370914	2.61206	-2.744	0.0104076	0.111412	-2.93944
ENSG00000166226_CCT2	-0.274848	8.23092	-2.95668	0.00620312	0.0824359	-2.93952
ENSG00000276045_ORAI1	-0.428852	4.47712	-2.83511	0.008354	0.0988306	-2.93975
ENSG00000198933_TBKBP1	0.516846	5.51533	2.85949	0.00787303	0.0957995	-2.9427
ENSG00000228214_LINC00693	0.918194	1.10146	2.66652	0.0125169	0.12364	-2.94318
ENSG00000119408_NEK6	-0.522745	6.27116	-2.90084	0.00711631	0.089837	-2.94362
ENSG00000170379_TCAF2	1.2185	2.02275	2.63217	0.0135742	0.129784	-2.94754
ENSG00000196312_MFSD14C	0.476795	3.17358	2.77512	0.009658	0.107242	-2.94874
ENSG00000187398_LUZP2	0.829924	4.26898	2.83461	0.0083641	0.0988788	-2.94963
ENSG00000182165_TP53TG1	0.873325	1.63847	2.63968	0.0133362	0.128494	-2.95116
ENSG00000261740_RP11-345J4.5	0.403501	4.58035	2.8379	0.00829757	0.0985997	-2.95155
ENSG00000259332_ST20-MTHFS	0.987744	0.710213	2.60273	0.014546	0.134328	-2.9531
ENSG00000231887_PRH1	1.17747	-0.653433	2.59473	0.0148212	0.135512	-2.95474
ENSG00000138080_EMILIN1	-0.375445	4.53416	-2.9524	0.00626902	0.0827775	-2.95507
ENSG00000143322_ABL2	-0.419341	5.62622	-2.89405	0.00723571	0.0904716	-2.95573
ENSG00000204446_C9orf170	0.898873	0.525024	2.63269	0.0135577	0.129741	-2.95699
ENSG00000038274_MAT2B	-0.556151	4.97675	-2.87157	0.00764443	0.0938029	-2.95768
ENSG00000138796_HADH	-0.706012	5.33467	-2.8799	0.00749042	0.092564	-2.959
ENSG00000263155_MYZAP	-0.777857	0.746862	-2.75884	0.0100436	0.109122	-2.95961
ENSG00000203644_RP11-332M2.1	0.719228	0.522005	2.68671	0.0119317	0.120484	-2.9603
ENSG00000151718_WWC2	-0.631839	4.84741	-2.88697	0.00736211	0.0914968	-2.96131
ENSG00000100416_TRMU	-0.281308	5.93395	-2.90524	0.00703993	0.0890143	-2.96213
ENSG00000124205_EDN3	-0.7315	5.28277	-2.93052	0.00661618	0.0852628	-2.96214
ENSG00000132205_EMILIN2	-1.17727	1.47566	-2.60957	0.0143148	0.133287	-2.96356
ENSG00000254428_RP11-110I1.11	1.263	-1.9612	2.57825	0.0154029	0.138495	-2.96422
ENSG00000226380_AC058791.1	-0.812605	-0.625837	-2.63886	0.013362	0.12863	-2.96681
ENSG00000273723_RP11-93H24.3	-0.806205	-0.165517	-2.6187	0.0140113	0.13198	-2.96776
ENSG00000148604_RGR	1.82992	0.337172	2.57906	0.0153738	0.138491	-2.96882
ENSG00000167701_GPT	1.31507	-1.77571	2.57456	0.015536	0.139305	-2.97024
ENSG00000168781_PPIP5K1	0.743549	4.01109	2.81574	0.00875574	0.101717	-2.97098
ENSG00000110395_CBL	-0.394914	5.81094	-2.88485	0.00740041	0.0919072	-2.97163
ENSG00000167965_MLST8	0.401799	5.56313	2.85266	0.00800507	0.0965978	-2.97299
ENSG00000163590_PPM1L	0.511338	3.43439	2.74209	0.0104553	0.111743	-2.97415
ENSG00000124541_RRP36	-0.344572	5.32383	-2.87017	0.00767057	0.0940575	-2.97488
ENSG00000091262_ABCC6	1.20757	-0.88712	2.57816	0.015406	0.138495	-2.97549
ENSG00000113013_HSPA9	0.238518	8.50853	2.95623	0.00620998	0.0824546	-2.97627
ENSG00000169249_ZRSR2	-0.442108	2.64502	-2.76638	0.00986317	0.108241	-2.97658
ENSG00000175193_PARL	0.54254	5.722	2.85688	0.00792316	0.0961373	-2.97757
ENSG00000214447_FAM187A	1.1453	0.772361	2.60266	0.0145485	0.134328	-2.9784
ENSG00000266714_MYO15B	-1.12734	-0.973732	-2.56777	0.0157839	0.140552	-2.9787
ENSG00000170485_NPAS2	-1.65099	0.145472	-2.56739	0.0157977	0.140552	-2.97893
ENSG00000155265_GOLGA7B	1.05643	-0.214444	2.62358	0.0138514	0.131014	-2.97919
ENSG00000105696_TMEM59L	-1.45154	-0.858116	-2.56662	0.0158262	0.140552	-2.98017
ENSG00000184423_RPL23AP38	-1.18886	-1.34819	-2.5805	0.0153224	0.138452	-2.98031
ENSG00000176454_LPCAT4	-0.436293	4.33042	-2.83303	0.00839629	0.0991922	-2.98515
ENSG00000186019_AC084219.4	1.02531	1.39497	2.62643	0.0137589	0.130762	-2.98584
ENSG00000164402_SEPT8	-0.698081	5.7851	-2.87383	0.00760235	0.0933801	-2.98658
ENSG00000172375_C2CD2L	-0.588556	3.52661	-2.76022	0.0100102	0.108963	-2.98971
ENSG00000122707_RECK	-0.694106	4.57827	-2.78823	0.00935766	0.105821	-2.99164
ENSG00000215057_PKMP5	-1.00334	-1.72821	-2.56204	0.0159957	0.14142	-2.99202
ENSG00000273148_RP5-1068E13.7	0.747565	0.0941009	2.59811	0.0147043	0.134827	-2.99238
ENSG00000133665_DYDC2	2.50364	-2.62998	2.55957	0.016088	0.141563	-2.99263
ENSG00000116459_ATP5F1	0.295879	7.27926	2.91863	0.00681237	0.0867364	-2.99335
ENSG00000005108_THSD7A	1.31144	-1.25616	2.55532	0.0162478	0.142452	-3.00045
ENSG00000008086_CDKL5	-0.567054	2.26483	-2.77497	0.00966141	0.107242	-3.00126
ENSG00000099331_MYO9B	-0.331953	7.4303	-2.92452	0.00671457	0.0862124	-3.00308
ENSG00000078114_NEBL	1.34688	-0.950699	2.56747	0.0157948	0.140552	-3.00379
ENSG00000274922_RP11-88E10.5	0.99231	-1.04309	2.56174	0.0160069	0.14142	-3.00396
ENSG00000106610_STAG3L4	0.42779	3.29303	2.74705	0.0103316	0.111033	-3.00664
ENSG00000143355_LHX9	-0.637886	-1.81278	-2.61964	0.0139801	0.131859	-3.00754
ENSG00000262075_DKFZP434A062	0.926147	-0.854501	2.57347	0.0155755	0.139393	-3.00774
ENSG00000182621_PLCB1	0.68576	0.717071	2.7465	0.0103454	0.111037	-3.00921
ENSG00000160199_PKNOX1	-0.409237	5.57245	-2.86854	0.00770111	0.0943656	-3.0094
ENSG00000116675_DNAJC6	-1.05575	-1.31644	-2.54953	0.0164675	0.143456	-3.01033
ENSG00000135549_PKIB	1.49644	2.58787	2.64338	0.0132205	0.127791	-3.01283
ENSG00000164404_GDF9	0.8805	-0.918136	2.55916	0.0161033	0.141626	-3.01515
ENSG00000168310_IRF2	-0.609174	1.9949	-2.6913	0.0118024	0.119872	-3.01539
ENSG00000179335_CLK3	-0.40486	5.3927	-2.85141	0.0080294	0.0968244	-3.0162
ENSG00000230454_U73166.2	0.97878	-0.539567	2.55958	0.0160875	0.141563	-3.01773
ENSG00000137275_RIPK1	-0.554389	3.6973	-2.7517	0.0102172	0.110527	-3.01777
ENSG00000275160_RP11-187C18.3	1.35215	-0.303747	2.5474	0.0165494	0.14381	-3.02118
ENSG00000031003_FAM13B	-0.674428	4.59616	-2.84643	0.00812721	0.0974651	-3.0218
ENSG00000183323_CCDC125	0.566805	2.54495	2.69614	0.0116672	0.119414	-3.02261
ENSG00000203280_CTA-221G9.12	2.09072	0.255617	2.57509	0.0155169	0.139206	-3.02302
ENSG00000179841_AKAP5	-0.959779	0.718004	-2.67949	0.012138	0.121847	-3.02526
ENSG00000258311_RP11-644F5.10	0.690099	2.23373	2.6278	0.0137148	0.130556	-3.02664
ENSG00000283050_GTF2IP12	-0.396534	2.18911	-2.72078	0.0110018	0.11516	-3.02714
ENSG00000146276_GABRR1	2.87972	-1.08444	2.54183	0.0167645	0.144456	-3.02863
ENSG00000174080_CTSF	-0.490596	1.14254	-2.69741	0.0116321	0.119414	-3.0296
ENSG00000158715_SLC45A3	0.389927	3.76751	2.78961	0.00932651	0.105606	-3.03137
ENSG00000165490_DDIAS	-0.576783	4.31446	-2.84778	0.00810068	0.0974421	-3.03161
ENSG00000257741_LINC01490	1.21196	-1.33374	2.53783	0.0169206	0.145299	-3.03827
ENSG00000088899_RP5-1187M17.10	-0.397426	4.24866	-2.74919	0.0102787	0.110768	-3.03838
ENSG00000172331_BPGM	0.298889	3.95279	2.77497	0.00966156	0.107242	-3.03884
ENSG00000063046_EIF4B	0.317947	9.2997	2.93226	0.00658789	0.0849608	-3.0398
ENSG00000259895_RP11-715J22.2	0.928	-0.482784	2.5608	0.0160421	0.141521	-3.04062
ENSG00000162437_RAVER2	-0.620248	4.37182	-2.80755	0.00893091	0.103069	-3.04551
ENSG00000226650_KIF4B	-1.41285	-1.98857	-2.53599	0.016993	0.145634	-3.04696
ENSG00000164825_DEFB1	1.96816	-1.66181	2.54122	0.0167883	0.14459	-3.04755
ENSG00000108474_PIGL	0.598081	4.08103	2.76216	0.00996367	0.108728	-3.04765
ENSG00000261572_RP11-384L8.1	0.875198	-2.05261	2.54323	0.0167103	0.144282	-3.04804
ENSG00000127419_TMEM175	0.82212	3.11507	2.66723	0.0124959	0.123606	-3.04912
ENSG00000256040_PAPPA-AS1	-1.39382	-2.39471	-2.55013	0.0164447	0.143329	-3.05107
ENSG00000278376_RP11-158I9.8	0.959877	-0.517992	2.54276	0.0167283	0.144358	-3.05235
ENSG00000224361_AC011239.1	0.762261	2.10371	2.66645	0.012519	0.12364	-3.05297
ENSG00000043514_TRIT1	0.25239	4.49318	2.78607	0.00940653	0.106132	-3.05309
ENSG00000155093_PTPRN2	-0.505483	1.73182	-2.72491	0.010894	0.114409	-3.05334
ENSG00000177675_CD163L1	1.0511	2.06113	2.66982	0.0124196	0.12299	-3.05502
ENSG00000278828_HIST1H3H	1.46615	-0.877805	2.52312	0.0175065	0.148431	-3.05795
ENSG00000141380_SS18	0.637989	5.8212	2.82618	0.00853696	0.100176	-3.05808
ENSG00000249992_TMEM158	1.23908	0.675485	2.56078	0.0160427	0.141521	-3.05905
ENSG00000280402_RP11-20I23.10	2.06194	-1.37603	2.52091	0.017596	0.148828	-3.06024
ENSG00000157193_LRP8	-0.955883	4.34972	-2.80313	0.00902703	0.103695	-3.06149
ENSG00000164951_PDP1	-0.413604	4.1068	-2.79721	0.00915691	0.104676	-3.06562
ENSG00000162129_CLPB	0.444337	4.74367	2.79689	0.00916404	0.104676	-3.06613
ENSG00000080947_CROCCP3	-0.735653	1.47497	-2.64318	0.0132265	0.127791	-3.06662
ENSG00000180287_PLD5	0.801571	0.478861	2.63606	0.0134506	0.129027	-3.06698
ENSG00000177706_FAM20C	-0.717902	4.33272	-2.72507	0.0108897	0.114409	-3.06871
ENSG00000197479_PCDHB11	0.768973	3.76397	2.69532	0.01169	0.119414	-3.06877
ENSG00000185532_PRKG1	1.73429	3.7807	2.64164	0.0132749	0.128166	-3.07048
ENSG00000003987_MTMR7	1.15003	2.23039	2.61992	0.0139712	0.131846	-3.07074
ENSG00000168734_PKIG	0.673359	4.30168	2.71121	0.0112559	0.116768	-3.07153
ENSG00000223756_TSSC2	0.764383	1.43705	2.58211	0.0152649	0.138152	-3.07272
ENSG00000152495_CAMK4	-0.616657	3.14653	-2.79316	0.00924699	0.105137	-3.07344
ENSG00000198908_BHLHB9	-0.610631	2.14292	-2.67524	0.012261	0.122343	-3.07378
ENSG00000255152_MSH5-SAPCD1	1.06991	1.17277	2.56615	0.0158434	0.140617	-3.07422
ENSG00000136044_APPL2	-0.372352	4.17591	-2.77101	0.0097539	0.107651	-3.07487
ENSG00000237560_LINC01497	1.76903	-0.655155	2.5117	0.0179743	0.15064	-3.07682
ENSG00000213593_TMX2	0.448866	6.66157	2.85707	0.00791952	0.0961373	-3.07779
ENSG00000166292_TMEM100	0.92263	-0.0400728	2.54054	0.0168146	0.144745	-3.08034
ENSG00000146072_TNFRSF21	0.808519	4.58676	2.80393	0.00900955	0.103562	-3.08088
ENSG00000244586_WNT5A-AS1	-0.840966	0.216151	-2.60648	0.0144188	0.133827	-3.08096
ENSG00000177283_FZD8	0.498233	5.91836	2.8579	0.00790357	0.0961041	-3.08248
ENSG00000140718_FTO	0.272435	5.69054	2.84033	0.00824864	0.0983394	-3.0833
ENSG00000136891_TEX10	-0.338834	6.06018	-2.85684	0.00792396	0.0961373	-3.08373
ENSG00000166166_TRMT61A	0.365958	5.63637	2.82465	0.0085686	0.100345	-3.08535
ENSG00000116774_OLFML3	-0.590016	5.4937	-2.85471	0.00796504	0.0962828	-3.08539
ENSG00000178741_COX5A	0.302497	6.93801	2.86747	0.0077212	0.0944792	-3.08621
ENSG00000110844_PRPF40B	0.496646	3.01512	2.66405	0.0125903	0.124047	-3.08721
ENSG00000241288_RP11-379B18.5	0.650038	0.62496	2.55849	0.0161282	0.141632	-3.08738
ENSG00000117593_DARS2	0.428269	5.78143	2.82184	0.00862721	0.100626	-3.09059
ENSG00000255327_RP11-555G19.1	0.971509	0.855325	2.56761	0.0157898	0.140552	-3.09186
ENSG00000249307_LINC01088	1.87576	2.42628	2.51852	0.0176934	0.149083	-3.09602
ENSG00000146066_HIGD2A	0.356306	6.04017	2.83563	0.00834349	0.0988306	-3.09696
ENSG00000101298_SNPH	0.618258	2.1002	2.67433	0.0122873	0.122366	-3.09823
ENSG00000238197_PAXBP1-AS1	0.608966	0.90346	2.57956	0.015356	0.138491	-3.09848
ENSG00000142634_EFHD2	-0.273997	8.26961	-2.89918	0.00714527	0.0899025	-3.10039
ENSG00000166801_FAM111A	-0.694099	2.28921	-2.74696	0.0103339	0.111033	-3.10065
ENSG00000244187_TMEM141	0.456186	4.05838	2.72287	0.0109471	0.114725	-3.10193
ENSG00000186310_NAP1L3	-1.07978	-1.05808	-2.54583	0.0166096	0.143814	-3.102
ENSG00000123124_WWP1	-0.571517	4.32157	-2.80472	0.00899241	0.103461	-3.10522
ENSG00000234327_AC012146.7	1.0201	2.08961	2.61769	0.0140443	0.131999	-3.10538
ENSG00000176692_FOXC2	-0.711512	4.86925	-2.77529	0.00965405	0.107242	-3.10571
ENSG00000164904_ALDH7A1	-0.300244	5.85788	-2.84655	0.00812483	0.0974651	-3.10589
ENSG00000213222_AC093724.2	-0.504213	-1.43434	-2.59029	0.0149757	0.136313	-3.10605
ENSG00000169718_DUS1L	0.364273	6.83422	2.86193	0.00782619	0.095296	-3.10627
ENSG00000105695_MAG	1.69598	-1.53648	2.53123	0.0171811	0.146742	-3.10715
ENSG00000123643_SLC36A1	0.695536	3.93838	2.74847	0.0102966	0.110768	-3.10896
ENSG00000102218_RP2	-0.598241	3.92431	-2.77592	0.00963944	0.107242	-3.11035
ENSG00000167178_ISLR2	-1.16784	-1.40087	-2.49577	0.0186457	0.154413	-3.11156
ENSG00000153993_SEMA3D	1.08363	3.84158	2.68336	0.0120271	0.120887	-3.11289
ENSG00000250565_ATP6V1E2	0.473636	2.31627	2.64753	0.0130917	0.126797	-3.11364
ENSG00000268061_NAPA-AS1	1.1626	0.42954	2.53416	0.0170652	0.146037	-3.11513
ENSG00000224957_LINC01266	1.76121	-1.34857	2.48972	0.0189068	0.155345	-3.11549
ENSG00000176102_CSTF3	0.517604	5.5356	2.81587	0.00875302	0.101717	-3.11706
ENSG00000104205_SGK3	-0.683708	0.0377855	-2.5772	0.0154406	0.138735	-3.1191
ENSG00000185924_RTN4RL1	1.04619	-0.0470333	2.5202	0.0176249	0.148928	-3.12013
ENSG00000164506_STXBP5	-0.495375	5.28541	-2.81346	0.00880415	0.102143	-3.12248
ENSG00000245573_BDNF-AS	2.27721	-0.932184	2.48467	0.0191274	0.156618	-3.12272
ENSG00000115165_CYTIP	2.38144	0.576036	2.50236	0.0183651	0.153084	-3.12345
ENSG00000196132_MYT1	1.9498	-1.13127	2.48394	0.0191592	0.156732	-3.12398
ENSG00000134369_NAV1	-0.33569	7.62569	-2.86644	0.00774068	0.0946511	-3.12485
ENSG00000272825_LL21NC02-1C16.2	1.35776	-2.0142	2.4861	0.0190648	0.156179	-3.12553
ENSG00000248890_HHIP-AS1	0.378852	3.78774	2.77364	0.00969249	0.10738	-3.12772
ENSG00000166337_TAF10	0.397417	6.43643	2.82669	0.00852646	0.10012	-3.12775
ENSG00000213398_LCAT	-0.786753	1.90215	-2.61455	0.0141484	0.132465	-3.12816
ENSG00000160753_RUSC1	-0.360731	5.04518	-2.77523	0.0096554	0.107242	-3.12898
ENSG00000198668_CALM1	-0.423026	7.87374	-2.88197	0.0074527	0.0922285	-3.12956
ENSG00000243024_RPS11P6	1.60908	-1.73005	2.47861	0.0193949	0.157709	-3.13364
ENSG00000181418_DDN	0.30356	3.02688	2.72887	0.0107914	0.113825	-3.13428
ENSG00000188130_MAPK12	-0.309197	5.95704	-2.83553	0.00834543	0.0988306	-3.13608
ENSG00000184857_TMEM186	0.417645	3.531	2.66441	0.0125796	0.124047	-3.13644
ENSG00000152229_PSTPIP2	-0.471713	1.9427	-2.64961	0.0130275	0.126639	-3.1376
ENSG00000256235_SMIM3	-0.541594	3.16173	-2.68413	0.0120051	0.120736	-3.13869
ENSG00000257337_RP11-983P16.4	1.20093	0.52639	2.52408	0.0174676	0.148245	-3.13958
ENSG00000089060_SLC8B1	-0.380641	2.97724	-2.70438	0.0114406	0.117983	-3.14024
ENSG00000268350_FAM156A	-0.529344	3.73193	-2.72944	0.0107765	0.113766	-3.14089
ENSG00000198353_HOXC4	0.434275	3.43675	2.6746	0.0122795	0.122366	-3.14224
ENSG00000180096_SEPT1	0.927207	0.261454	2.52379	0.0174796	0.148275	-3.14269
ENSG00000120217_CD274	-1.05847	-2.06594	-2.49914	0.0185016	0.153804	-3.14441
ENSG00000177602_GSG2	-0.346231	4.47879	-2.751	0.0102342	0.110642	-3.14515
ENSG00000141574_SECTM1	0.770521	0.941569	2.52895	0.0172722	0.147247	-3.14658
ENSG00000224914_LINC00863	0.519337	3.15099	2.63346	0.0135332	0.129677	-3.14682
ENSG00000113732_ATP6V0E1	-0.329483	6.02243	-2.80709	0.00894089	0.103069	-3.14878
ENSG00000129159_KCNC1	-0.60224	5.00067	-2.80799	0.00892151	0.103069	-3.15047
ENSG00000186153_WWOX	0.469792	2.67688	2.62928	0.0136669	0.130266	-3.15189
ENSG00000277283_RP1-267D11.6	0.695371	1.24938	2.54226	0.0167479	0.144456	-3.15339
ENSG00000170421_KRT8	1.21999	0.880729	2.53885	0.0168808	0.145171	-3.15346
ENSG00000267698_AC002116.7	0.960574	-0.733033	2.49301	0.0187646	0.1549	-3.1568
ENSG00000164675_IQUB	0.988146	-1.61159	2.47067	0.0197509	0.159331	-3.16079
ENSG00000108556_CHRNE	1.26286	-1.53476	2.46202	0.0201457	0.16088	-3.1616
ENSG00000135083_CCNJL	-0.589881	3.73923	-2.71786	0.011079	0.115571	-3.16403
ENSG00000276744_CTD-2562G15.3	1.16752	-0.997726	2.48738	0.0190086	0.155866	-3.16405
ENSG00000239887_C1orf226	-0.723787	1.6791	-2.56734	0.0157996	0.140552	-3.16549
ENSG00000173653_RCE1	-0.466421	4.61761	-2.73875	0.0105393	0.112135	-3.16608
ENSG00000133624_ZNF767P	-0.415754	3.52212	-2.70998	0.0112891	0.116904	-3.16791
ENSG00000113161_HMGCR	-0.587769	6.35372	-2.83096	0.00843856	0.0994895	-3.16814
ENSG00000196876_SCN8A	-0.954829	-1.52873	-2.4683	0.0198585	0.159761	-3.16829
ENSG00000231680_AP003774.6	0.679468	1.55988	2.62454	0.0138202	0.131014	-3.16853
ENSG00000003436_TFPI	-0.79555	4.46366	-2.78424	0.00944816	0.106181	-3.16914
ENSG00000234362_AC104654.2	0.815447	1.10051	2.60109	0.014602	0.134525	-3.16966
ENSG00000261485_PAN3-AS1	0.85811	0.531853	2.5289	0.0172741	0.147247	-3.17049
ENSG00000155792_DEPTOR	2.35344	1.96489	2.49931	0.0184947	0.153804	-3.17293
ENSG00000185633_NDUFA4L2	0.705397	2.04095	2.65287	0.0129276	0.126019	-3.17346
ENSG00000236499_LINC00896	0.856694	-1.96076	2.49168	0.0188219	0.155136	-3.17355
ENSG00000188672_RHCE	1.56471	-0.0980214	2.46293	0.0201038	0.160766	-3.17366
ENSG00000134864_GGACT	1.03283	-1.86382	2.47713	0.0194609	0.158015	-3.17431
ENSG00000204356_NELFE	0.36985	6.0839	2.79509	0.00920407	0.104969	-3.17485
ENSG00000254202_RP11-120I21.2	-0.781064	0.981057	-2.54581	0.0166103	0.143814	-3.17493
ENSG00000006740_ARHGAP44	0.870935	0.412719	2.50931	0.0180735	0.151399	-3.18285
ENSG00000132522_GPS2	0.384588	5.30177	2.74885	0.0102873	0.110768	-3.18481
ENSG00000270195_RP11-572O17.1	-0.743462	-0.270614	-2.49339	0.018748	0.154893	-3.18607
ENSG00000215012_C22orf29	-0.733544	5.55308	-2.78067	0.00952976	0.106714	-3.18669
ENSG00000176444_CLK2	-0.360398	5.40685	-2.77138	0.00974519	0.107651	-3.18949
ENSG00000100276_RASL10A	-1.06062	2.12119	-2.61233	0.0142222	0.132849	-3.19125
ENSG00000204946_ZNF783	0.565284	4.05511	2.72478	0.0108973	0.114409	-3.19586
ENSG00000170473_PYM1	-0.425859	4.03969	-2.68672	0.0119314	0.120484	-3.19642
ENSG00000100075_SLC25A1	-0.344803	6.09767	-2.78573	0.00941427	0.106132	-3.19694
ENSG00000246731_MGC16275	1.11128	-1.4017	2.44343	0.0210185	0.164326	-3.19706
ENSG00000204779_FOXD4L5	0.678859	0.944475	2.51272	0.0179318	0.150574	-3.19929
ENSG00000186832_KRT16	1.3894	-1.74012	2.44332	0.0210237	0.164326	-3.19932
ENSG00000075340_ADD2	1.49911	1.96453	2.4438	0.0210007	0.164326	-3.20032
ENSG00000262251_RP11-199F11.2	0.75343	0.228953	2.4959	0.0186401	0.154413	-3.20063
ENSG00000142627_EPHA2	-0.870903	7.0587	-2.82738	0.00851205	0.10012	-3.20371
ENSG00000176624_MEX3C	-0.605973	5.67305	-2.79767	0.00914695	0.104676	-3.20438
ENSG00000175283_DOLK	-0.383672	4.91609	-2.73316	0.0106813	0.113088	-3.206
ENSG00000114302_PRKAR2A	0.422005	6.22108	2.80826	0.00891575	0.103069	-3.20605
ENSG00000186298_PPP1CC	0.285637	7.24962	2.82565	0.00854796	0.100238	-3.20621
ENSG00000129219_PLD2	-0.74792	3.78493	-2.68568	0.0119609	0.12057	-3.20626
ENSG00000081791_KIAA0141	-0.303742	5.26965	-2.76807	0.00982314	0.108036	-3.20719
ENSG00000213139_CRYGS	-1.34624	-1.67991	-2.44321	0.0210293	0.164326	-3.20749
ENSG00000177627_C12orf54	-1.23451	-1.52683	-2.44747	0.020826	0.164134	-3.20777
ENSG00000186472_PCLO	0.583447	2.53554	2.64147	0.01328	0.128166	-3.20789
ENSG00000135723_FHOD1	-0.545883	3.70242	-2.78117	0.00951819	0.106669	-3.2093
ENSG00000198948_MFAP3L	0.696566	1.33918	2.57026	0.0156925	0.14027	-3.21041
ENSG00000077348_EXOSC5	-0.51379	5.71393	-2.78505	0.00942974	0.106155	-3.21075
ENSG00000260641_RP11-1299A16.3	1.18259	-1.19966	2.44244	0.0210659	0.164464	-3.21151
ENSG00000241749_RPSAP52	-0.641801	2.0603	-2.52273	0.0175223	0.148492	-3.21202
ENSG00000011422_PLAUR	-0.601366	2.68077	-2.61792	0.0140368	0.131999	-3.21242
ENSG00000231672_DIRC3	1.16154	-1.65662	2.44411	0.0209862	0.164326	-3.21249
ENSG00000143248_RGS5	1.27276	-0.338641	2.44282	0.0210477	0.164396	-3.21253
ENSG00000243317_C7orf73	0.254835	5.25176	2.7631	0.00994133	0.10862	-3.21368
ENSG00000224383_PRR29	-1.28501	-1.6195	-2.44081	0.0211444	0.16489	-3.21432
ENSG00000148925_BTBD10	-1.18229	4.10023	-2.71693	0.0111034	0.115737	-3.21467
ENSG00000133195_SLC39A11	0.560865	2.90354	2.58692	0.0150944	0.137035	-3.21545
ENSG00000279968_GVQW2	0.953936	-0.483653	2.43893	0.021235	0.165267	-3.21597
ENSG00000260034_LCMT1-AS2	-1.16469	-1.83695	-2.43214	0.0215652	0.166571	-3.2171
ENSG00000272269_RP11-500C11.3	-0.465125	3.1719	-2.6554	0.0128505	0.125548	-3.22032
ENSG00000008513_ST3GAL1	-0.730141	2.42701	-2.65686	0.0128062	0.125443	-3.22054
ENSG00000132359_RAP1GAP2	0.66393	4.81883	2.67306	0.0123246	0.122537	-3.22091
ENSG00000228741_SPATA13	1.42866	-1.5366	2.42927	0.0217066	0.167083	-3.22117
ENSG00000260233_SSSCA1-AS1	0.645347	0.832479	2.51383	0.017886	0.150351	-3.22396
ENSG00000119004_CYP20A1	0.338532	4.89712	2.71636	0.0111187	0.115795	-3.22413
ENSG00000213935_AC092610.12	1.12199	-1.7995	2.42832	0.0217531	0.167285	-3.22422
ENSG00000007545_CRAMP1	-0.279624	5.80161	-2.76063	0.0100004	0.108963	-3.22587
ENSG00000181264_TMEM136	-0.649221	1.60181	-2.53452	0.017051	0.145987	-3.22695
ENSG00000112290_WASF1	-0.294423	5.56152	-2.7581	0.0100615	0.109233	-3.22727
ENSG00000271714_CTD-2377O17.1	1.29697	-2.05349	2.42528	0.0219041	0.167786	-3.22755
ENSG00000073464_CLCN4	0.399246	5.40716	2.76386	0.00992319	0.10862	-3.22802
ENSG00000179889_PDXDC1	0.422177	6.37476	2.77117	0.0097502	0.107651	-3.22895
ENSG00000273002_RP11-336K24.12	1.1795	-0.435302	2.44526	0.0209308	0.164326	-3.23139
ENSG00000204165_CXorf65	1.18713	-1.64011	2.43325	0.0215112	0.166378	-3.23175
ENSG00000178605_GTPBP6	0.416012	6.16677	2.77374	0.00969019	0.10738	-3.2346
ENSG00000184678_HIST2H2BE	1.2678	2.37004	2.47268	0.0196601	0.158838	-3.2347
ENSG00000091136_LAMB1	-0.497494	7.09271	-2.81899	0.00868702	0.101063	-3.2349
ENSG00000272267_RP11-375N15.2	1.00966	0.262957	2.46034	0.0202233	0.161278	-3.23684
ENSG00000198910_L1CAM	-0.719805	6.61653	-2.77997	0.00954589	0.106773	-3.23823
ENSG00000186297_GABRA5	1.12027	-0.894125	2.4321	0.0215671	0.166571	-3.23994
ENSG00000171385_KCND3	0.619589	4.01976	2.64869	0.0130557	0.126669	-3.24031
ENSG00000221823_PPP3R1	-0.30473	6.97789	-2.80699	0.00894304	0.103069	-3.24118
ENSG00000148634_HERC4	-0.810352	4.01896	-2.68597	0.0119526	0.120556	-3.24157
ENSG00000276517_AL133243.2	1.12134	-1.10058	2.42924	0.0217077	0.167083	-3.24173
ENSG00000280355_RP11-119F19.5	0.535114	0.983615	2.54744	0.0165477	0.14381	-3.24202
ENSG00000140937_CDH11	-0.540417	2.09693	-2.79679	0.00916638	0.104676	-3.24389
ENSG00000060491_OGFR	-0.281307	6.69122	-2.78991	0.00931974	0.105597	-3.24543
ENSG00000130522_JUND	0.702522	6.8871	2.79777	0.00914465	0.104676	-3.24548
ENSG00000142694_EVA1B	-0.650455	3.67389	-2.62744	0.0137262	0.130593	-3.24624
ENSG00000231595_AC005224.2	1.03917	1.49413	2.51721	0.017747	0.149381	-3.24699
ENSG00000028528_SNX1	0.218967	6.67462	2.78414	0.00945038	0.106181	-3.24899
ENSG00000166987_MBD6	0.394406	7.70939	2.836	0.00833595	0.0988306	-3.24975
ENSG00000120896_SORBS3	-0.431229	4.47899	-2.70004	0.0115597	0.119	-3.25012
ENSG00000118276_B4GALT6	-0.816721	-1.54031	-2.50087	0.0184283	0.153341	-3.25283
ENSG00000170961_HAS2	0.709116	0.323094	2.64424	0.0131935	0.127683	-3.25326
ENSG00000279791_RP11-499E14.1	1.44203	-1.7126	2.40787	0.0227856	0.172264	-3.25407
ENSG00000174282_ZBTB4	0.352463	5.27989	2.70777	0.0113488	0.117383	-3.25522
ENSG00000242299_RP11-234A1.1	-1.01494	-1.71494	-2.42245	0.022045	0.168416	-3.25668
ENSG00000147027_TMEM47	-0.583512	5.81264	-2.77135	0.00974595	0.107651	-3.25743
ENSG00000111145_ELK3	-0.678564	5.10877	-2.7494	0.0102737	0.110768	-3.2579
ENSG00000269696_AC007228.11	0.884498	-0.317578	2.42595	0.0218707	0.167746	-3.25921
ENSG00000169330_KIAA1024	0.889814	0.93427	2.46249	0.0201241	0.160781	-3.25933
ENSG00000173511_VEGFB	-0.509341	5.46599	-2.73889	0.0105356	0.112135	-3.26002
ENSG00000147383_NSDHL	-0.46527	4.84513	-2.72018	0.0110177	0.115257	-3.26293
ENSG00000164818_DNAAF5	-0.399868	5.9095	-2.74083	0.0104868	0.111849	-3.26413
ENSG00000188033_ZNF490	0.552021	1.72933	2.56121	0.0160266	0.141521	-3.26541
ENSG00000105711_SCN1B	-0.693204	2.47474	-2.53756	0.0169313	0.145319	-3.26579
ENSG00000279970_RP11-299G20.5	1.04944	-0.704585	2.40144	0.023119	0.173881	-3.26586
ENSG00000144821_MYH15	1.73414	-0.66807	2.40676	0.0228427	0.172546	-3.26645
ENSG00000259943_RP1-39G22.7	0.580844	2.31817	2.59866	0.0146854	0.134737	-3.26653
ENSG00000248869_RP11-138I17.1	1.90928	0.145086	2.40075	0.0231551	0.174041	-3.26735
ENSG00000090889_KIF4A	-0.419447	6.16355	-2.78721	0.00938062	0.105945	-3.271
ENSG00000164258_NDUFS4	0.396482	4.38116	2.68731	0.0119149	0.120484	-3.27364
ENSG00000162757_C1orf74	0.490032	3.57501	2.63288	0.0135518	0.129741	-3.27573
ENSG00000129071_MBD4	-0.414644	4.05536	-2.69487	0.0117025	0.119414	-3.27612
ENSG00000139679_LPAR6	-0.810143	-2.46118	-2.42603	0.0218669	0.167746	-3.27761
ENSG00000225899_FRG2B	1.66568	2.19948	2.52612	0.0173857	0.147909	-3.27908
ENSG00000003756_RBM5	-0.248893	6.19221	-2.75923	0.0100342	0.109089	-3.27972
ENSG00000147548_WHSC1L1	-0.434081	6.30334	-2.76685	0.00985196	0.108186	-3.28138
ENSG00000101306_MYLK2	1.12296	2.30235	2.53266	0.0171244	0.146329	-3.28177
ENSG00000064999_ANKS1A	0.408637	6.39182	2.75542	0.0101262	0.109747	-3.28478
ENSG00000168887_C2orf68	0.543614	5.87892	2.73292	0.0106872	0.113088	-3.28519
ENSG00000250486_FAM218A	0.926387	-0.104545	2.44052	0.0211582	0.16489	-3.28545
ENSG00000172366_FAM195A	0.495272	3.2044	2.57006	0.0156999	0.14027	-3.28565
ENSG00000198825_INPP5F	-0.638083	3.68198	-2.67206	0.0123536	0.122637	-3.28589
ENSG00000227540_RP11-152N13.5	0.733474	0.376333	2.44749	0.0208248	0.164134	-3.28879
ENSG00000139182_CLSTN3	-0.730543	2.29246	-2.67133	0.0123751	0.122689	-3.29219
ENSG00000107262_BAG1	-0.493942	5.45407	-2.74643	0.0103471	0.111037	-3.293
ENSG00000111450_STX2	-0.555322	4.48739	-2.69682	0.0116485	0.119414	-3.29329
ENSG00000144655_CSRNP1	-0.789924	3.27352	-2.62082	0.0139416	0.131638	-3.29389
ENSG00000213563_C8orf82	0.368272	5.19192	2.69032	0.0118298	0.119872	-3.2945
ENSG00000225950_NTF4	-1.67321	-1.9782	-2.38723	0.0238721	0.177102	-3.29466
ENSG00000267041_ZNF850	0.611131	4.50445	2.69972	0.0115684	0.119019	-3.29572
ENSG00000076258_FMO4	1.2004	-0.143698	2.3955	0.023431	0.175396	-3.29674
ENSG00000171302_CANT1	-0.285971	7.57053	-2.7945	0.0092171	0.105048	-3.29757
ENSG00000213296_RP5-1106E3.1	1.04889	-1.33193	2.38421	0.0240354	0.17786	-3.29791
ENSG00000213654_GPSM3	-0.90473	1.29882	-2.53708	0.0169499	0.145371	-3.2995
ENSG00000069275_NUCKS1	-0.63298	8.68315	-2.82357	0.00859122	0.100475	-3.30005
ENSG00000100410_PHF5A	-0.413618	5.5394	-2.71804	0.0110741	0.115571	-3.30162
ENSG00000185105_MYADML2	2.56957	2.01054	2.44782	0.0208091	0.164134	-3.30225
ENSG00000033627_ATP6V0A1	0.440289	5.39147	2.70521	0.011418	0.117959	-3.3023
ENSG00000255769_GOLGA2P10	0.413072	4.28415	2.65458	0.0128754	0.125659	-3.30407
ENSG00000131943_C19orf12	-0.5986	4.97436	-2.69556	0.0116835	0.119414	-3.30452
ENSG00000272068_RP11-284F21.9	1.34073	1.83251	2.44968	0.0207211	0.163899	-3.30586
ENSG00000153574_RPIA	0.281831	5.46734	2.71315	0.011204	0.116368	-3.30677
ENSG00000126217_MCF2L	-0.956678	2.87432	-2.58048	0.0153229	0.138452	-3.30715
ENSG00000279198_CTD-2231E14.2	-0.826898	-0.506457	-2.44783	0.0208089	0.164134	-3.30823
ENSG00000132563_REEP2	0.470554	3.31674	2.60818	0.0143615	0.133579	-3.30982
ENSG00000135218_CD36	2.26691	1.74585	2.37934	0.0243001	0.178757	-3.31216
ENSG00000125089_SH3TC1	-0.538437	3.83224	-2.72563	0.0108751	0.114409	-3.31227
ENSG00000224738_AC099850.1	1.08497	-0.959168	2.38328	0.0240857	0.178081	-3.31259
ENSG00000055955_ITIH4	-1.20087	-0.576851	-2.38981	0.0237336	0.176787	-3.31453
ENSG00000119929_CUTC	0.398023	3.03682	2.59862	0.0146868	0.134737	-3.3153
ENSG00000246067_RAB30-AS1	0.685136	2.99683	2.6248	0.0138118	0.131014	-3.31561
ENSG00000173818_ENDOV	0.621925	3.67747	2.5909	0.0149545	0.136262	-3.31593
ENSG00000260404_RP11-384K6.6	-0.37286	1.98268	-2.64812	0.0130732	0.12673	-3.31625
ENSG00000142173_COL6A2	-0.821389	4.06417	-2.47838	0.0194053	0.157709	-3.31651
ENSG00000076043_REXO2	-0.340712	4.77758	-2.69596	0.0116724	0.119414	-3.31671
ENSG00000157399_ARSE	0.775804	-0.747382	2.4826	0.0192186	0.156997	-3.31703
ENSG00000164465_DCBLD1	-0.708905	3.05475	-2.57919	0.0153691	0.138491	-3.31716
ENSG00000008282_SYPL1	-0.59267	5.57111	-2.72662	0.0108496	0.114321	-3.31718
ENSG00000170345_FOS	-0.843966	0.268365	-2.4671	0.0199131	0.159974	-3.31804
ENSG00000007202_KIAA0100	-0.335123	7.71136	-2.78721	0.00938073	0.105945	-3.31986
ENSG00000198435_NRARP	0.698111	0.302535	2.42215	0.0220602	0.168459	-3.3213
ENSG00000204381_LAYN	-1.31356	1.62864	-2.40235	0.0230716	0.173663	-3.32162
ENSG00000197599_CCDC154	0.938408	1.26131	2.45653	0.0203999	0.162167	-3.32163
ENSG00000145626_UGT3A1	1.28038	1.93455	2.5565	0.016203	0.142216	-3.32255
ENSG00000223797_ENTPD3-AS1	1.06051	0.27499	2.41753	0.0222923	0.16961	-3.32265
ENSG00000064547_LPAR2	-0.882578	1.24983	-2.46422	0.0200448	0.160502	-3.32276
ENSG00000221978_CCNL2	-0.37737	7.185	-2.76846	0.00981389	0.108036	-3.32309
ENSG00000075568_TMEM131	-0.296597	5.84811	-2.73008	0.0107601	0.11372	-3.32376
ENSG00000162434_JAK1	-0.398878	6.52358	-2.75712	0.0100852	0.10937	-3.32403
ENSG00000213931_HBE1	2.35388	-1.73653	2.38998	0.0237246	0.176787	-3.32459
ENSG00000140564_FURIN	0.459028	6.04792	2.70379	0.0114568	0.11808	-3.32679
ENSG00000279322_RP4-738P15.6	1.78358	-0.0311635	2.38941	0.0237553	0.176795	-3.32711
ENSG00000130203_APOE	-1.51823	4.1072	-2.61344	0.0141854	0.132648	-3.32924
ENSG00000106526_ACTR3C	1.17869	0.954792	2.41416	0.0224635	0.170568	-3.32924
ENSG00000106537_TSPAN13	1.19504	1.07782	2.46788	0.0198774	0.159761	-3.33081
ENSG00000165899_OTOGL	1.66108	-1.43702	2.3605	0.0253501	0.183389	-3.33223
ENSG00000177875_CCDC184	-1.12526	3.45945	-2.58431	0.0151864	0.137691	-3.3331
ENSG00000153485_TMEM251	0.417311	3.22996	2.6069	0.0144046	0.133766	-3.33312
ENSG00000130479_MAP1S	0.339294	6.53664	2.75451	0.0101485	0.109887	-3.33389
ENSG00000225756_DBH-AS1	0.824945	2.18889	2.50474	0.0182646	0.152634	-3.33407
ENSG00000225339_RP11-513I15.6	0.710405	3.02991	2.54921	0.0164798	0.143491	-3.33499
ENSG00000116031_CD207	1.1901	-1.91671	2.36025	0.0253644	0.183416	-3.33511
ENSG00000142789_CELA3A	2.14839	-2.01332	2.35985	0.0253868	0.183444	-3.33546
ENSG00000158516_CPA2	0.856063	0.51153	2.43811	0.0212745	0.165354	-3.33581
ENSG00000105290_APLP1	-0.733383	4.46866	-2.70441	0.0114398	0.117983	-3.33692
ENSG00000188483_IER5L	-0.643223	2.52016	-2.54628	0.0165925	0.143814	-3.33986
ENSG00000113272_THG1L	0.362435	4.59469	2.64865	0.013057	0.126669	-3.34099
ENSG00000214184_GCC2-AS1	0.900867	-0.876868	2.36689	0.0249895	0.182038	-3.34214
ENSG00000050748_MAPK9	-0.281493	5.379	-2.72483	0.0108959	0.114409	-3.34563
ENSG00000259172_RP11-299G20.2	0.827587	0.536732	2.38295	0.0241036	0.178118	-3.34578
ENSG00000259917_HNRNPLP2	-0.622026	1.54705	-2.46801	0.0198714	0.159761	-3.34601
ENSG00000214274_ANG	1.52985	-1.5358	2.35674	0.0255645	0.184024	-3.34629
ENSG00000137872_SEMA6D	0.931633	-0.956975	2.39401	0.0235101	0.175762	-3.34666
ENSG00000267470_ZNF571-AS1	0.890893	0.871152	2.41013	0.022669	0.171643	-3.34668
ENSG00000114270_COL7A1	-0.66231	1.07687	-2.4545	0.0204946	0.162576	-3.34786
ENSG00000273271_AP000254.8	0.879595	-1.39583	2.36111	0.0253155	0.183291	-3.34881
ENSG00000091527_CDV3	-0.357277	7.38681	-2.77655	0.00962483	0.107242	-3.34899
ENSG00000279407_AC007191.4	-0.596937	2.30783	-2.49616	0.0186289	0.154413	-3.34973
ENSG00000124587_PEX6	0.733407	5.26588	2.67844	0.0121682	0.121884	-3.35156
ENSG00000187905_LRRC74B	1.30619	-1.1409	2.35029	0.0259365	0.185782	-3.35378
ENSG00000241361_SLC25A24P1	0.789708	-2.09892	2.39329	0.0235483	0.175896	-3.3549
ENSG00000006042_TMEM98	-0.509307	5.1532	-2.71622	0.0111222	0.115795	-3.35776
ENSG00000184470_TXNRD2	-0.538207	5.60724	-2.68633	0.0119426	0.120524	-3.35848
ENSG00000150893_FREM2	0.755697	4.00701	2.63801	0.013389	0.128719	-3.35856
ENSG00000175854_SWI5	0.628062	4.21401	2.60763	0.01438	0.133679	-3.35921
ENSG00000241990_PRR34-AS1	0.685589	1.39919	2.49432	0.018708	0.154709	-3.35953
ENSG00000179520_SLC17A8	1.31346	-1.95115	2.34414	0.0262955	0.18766	-3.36119
ENSG00000265096_C1QTNF1-AS1	0.951998	-0.55275	2.37509	0.0245333	0.180017	-3.36192
ENSG00000147485_PXDNL	0.890307	0.202409	2.39004	0.0237215	0.176787	-3.36459
ENSG00000151239_TWF1	-0.86404	5.07589	-2.73456	0.0106454	0.112919	-3.36697
ENSG00000234449_RP11-706O15.3	-0.442891	4.79263	-2.68705	0.0119221	0.120484	-3.36707
ENSG00000143093_STRIP1	-0.290011	5.86686	-2.69069	0.0118195	0.119872	-3.36721
ENSG00000089916_GPATCH2L	-0.512093	4.97546	-2.68479	0.0119862	0.120685	-3.36947
ENSG00000213753_CENPBD1P1	-0.258109	5.21419	-2.66524	0.012555	0.12391	-3.37037
ENSG00000054179_ENTPD2	0.677197	-0.129733	2.48986	0.0189006	0.155345	-3.37125
ENSG00000119139_TJP2	-0.478109	4.82429	-2.67517	0.012263	0.122343	-3.37165
ENSG00000133401_PDZD2	1.27433	0.418411	2.416	0.02237	0.170006	-3.37241
ENSG00000182095_TNRC18	0.41805	7.21248	2.74027	0.010501	0.111932	-3.37517
ENSG00000101400_SNTA1	-0.566995	4.72601	-2.6573	0.012793	0.125443	-3.3772
ENSG00000099899_TRMT2A	0.309861	5.53717	2.67745	0.0121969	0.121976	-3.37765
ENSG00000135119_RNFT2	0.498634	3.26682	2.54524	0.0166323	0.143814	-3.37845
ENSG00000179632_MAF1	0.341714	6.97215	2.7338	0.0106648	0.113056	-3.38053
ENSG00000070476_ZXDC	-0.430588	4.28466	-2.63642	0.0134391	0.128987	-3.38056
ENSG00000278950_RP11-67H24.3	-0.911947	-1.4352	-2.36637	0.0250189	0.182125	-3.38079
ENSG00000280594_AP000432.1	0.763587	2.34399	2.49875	0.0185184	0.15387	-3.38372
ENSG00000128833_MYO5C	-0.866441	1.25459	-2.48054	0.0193094	0.157444	-3.38466
ENSG00000204390_HSPA1L	-1.08319	-0.237174	-2.33779	0.0266708	0.189196	-3.38522
ENSG00000138653_NDST4	0.725971	1.57029	2.54801	0.0165257	0.143747	-3.38681
ENSG00000082929_LINC01587	2.5979	0.29826	2.34884	0.0260208	0.186193	-3.38733
ENSG00000101247_NDUFAF5	0.350744	3.53774	2.58889	0.0150247	0.136638	-3.38807
ENSG00000197971_MBP	1.42596	-1.59332	2.32403	0.0275014	0.192333	-3.38849
ENSG00000188501_LCTL	-0.818523	0.0689007	-2.44908	0.0207497	0.164051	-3.38917
ENSG00000132423_COQ3	0.474544	2.99519	2.5551	0.0162559	0.142452	-3.39154
[truncated: 15,451 more rows]

## Sheet: Rh30 Ets1kd
Rh30; Ets1-sh1 and Ets1-sh2 versus shControl
Name	logFC	AveExpr	t	P.Value	adj.P.Val	B
ENSG00000134954_ETS1	-2.85222	5.97039	-17.3151	1.27995e-16	2.23338e-12	27.0002
ENSG00000162511_LAPTM5	-1.92782	4.62423	-15.4365	2.45886e-15	2.14523e-11	24.1598
ENSG00000125971_DYNLRB1	2.03714	6.57959	11.8176	1.78051e-12	1.0356e-08	18.1944
ENSG00000122861_PLAU	-1.75336	5.54765	-10.0568	7.36332e-11	3.21207e-07	14.7831
ENSG00000183873_SCN5A	-1.11243	5.31065	-9.54001	2.3631e-10	7.63892e-07	13.6911
ENSG00000165272_AQP3	-1.79749	3.85987	-9.49389	2.62671e-10	7.63892e-07	13.4991
ENSG00000154328_NEIL2	-1.09777	4.13293	-8.53038	2.55105e-09	6.35904e-06	11.288
ENSG00000134013_LOXL2	-1.40392	7.2607	-8.46238	3.00892e-09	6.56284e-06	11.2588
ENSG00000079313_REXO1	1.09507	6.37422	8.24975	5.06135e-09	8.23389e-06	10.747
ENSG00000105698_USF2	0.911851	6.91363	8.23949	5.19072e-09	8.23389e-06	10.7277
ENSG00000101198_NKAIN4	-2.26243	4.38235	-8.2533	5.01734e-09	8.23389e-06	10.639
ENSG00000105137_SYDE1	-0.918574	6.32353	-8.10911	7.16264e-09	1.04151e-05	10.4154
ENSG00000162885_B3GALNT2	1.00648	4.29914	7.89309	1.22704e-08	1.64697e-05	9.82385
ENSG00000095752_IL11	-1.10445	2.34861	-7.75023	1.75746e-08	2.08435e-05	9.53589
ENSG00000141526_SLC16A3	2.66554	2.69146	7.66319	2.19031e-08	2.38867e-05	9.189
ENSG00000076984_MAP2K7	0.745509	5.75203	7.58051	2.70217e-08	2.48159e-05	9.12556
ENSG00000241852_C8orf58	-0.938849	3.78515	-7.60487	2.53982e-08	2.48159e-05	9.09448
ENSG00000103194_USP10	0.576563	6.29508	7.51386	3.20261e-08	2.79411e-05	8.96377
ENSG00000072506_HSD17B10	1.18601	6.09102	7.41545	4.11991e-08	3.42326e-05	8.72042
ENSG00000125266_EFNB2	0.922612	6.03761	7.39723	4.3172e-08	3.42413e-05	8.65954
ENSG00000154736_ADAMTS5	-1.14249	6.36669	-7.35805	4.77453e-08	3.62221e-05	8.56982
ENSG00000120937_NPPB	-3.74408	-0.708895	-7.74257	1.7918e-08	2.08435e-05	8.51811
ENSG00000130311_DDA1	0.92758	5.94549	7.27136	5.96997e-08	4.34041e-05	8.36196
ENSG00000132854_KANK4	1.1658	6.08419	7.2189	6.83748e-08	4.54083e-05	8.2309
ENSG00000065534_MYLK	-1.24746	2.08448	-7.2399	6.47572e-08	4.5198e-05	8.2012
ENSG00000110400_PVRL1	1.26568	8.43101	7.19965	7.18696e-08	4.54083e-05	8.15897
ENSG00000110025_SNX15	1.38351	4.27205	7.19434	7.28656e-08	4.54083e-05	8.07742
ENSG00000130755_GMFG	-3.07727	-0.0875355	-7.58428	2.67633e-08	2.48159e-05	8.06859
ENSG00000159388_BTG2	0.680666	6.08902	7.11301	8.99978e-08	5.17502e-05	7.9617
ENSG00000121454_LHX4	1.46468	2.57565	7.14704	8.23794e-08	4.95668e-05	7.95364
ENSG00000153815_CMIP	0.830772	5.90849	7.10481	9.19397e-08	5.17502e-05	7.94582
ENSG00000166341_DCHS1	-1.06631	6.16168	-7.06506	1.01967e-07	5.34612e-05	7.83922
ENSG00000102996_MMP15	1.90828	3.38271	7.06093	1.03072e-07	5.34612e-05	7.7084
ENSG00000107959_PITRM1	0.673014	5.88548	6.94753	1.38632e-07	6.91138e-05	7.54614
ENSG00000182095_TNRC18	1.0457	7.21248	6.92803	1.459e-07	7.07168e-05	7.47284
ENSG00000186111_PIP5K1C	0.906968	5.83468	6.74598	2.356e-07	0.000104443	7.03841
ENSG00000136490_LIMD2	-1.00196	5.1853	-6.73054	2.45409e-07	0.000104443	7.00244
ENSG00000140718_FTO	0.640453	5.69054	6.73601	2.41888e-07	0.000104443	7.00114
ENSG00000250479_CHCHD10	1.34395	4.42999	6.73895	2.40015e-07	0.000104443	6.97624
ENSG00000138134_STAMBPL1	-2.18183	0.0131402	-6.89911	1.57403e-07	7.42303e-05	6.90124
ENSG00000177225_PDDC1	0.749825	5.89931	6.64989	3.03827e-07	0.000120799	6.78401
ENSG00000111110_PPM1H	1.30645	4.36015	6.66045	2.95441e-07	0.000120799	6.75993
ENSG00000164920_OSR2	1.00504	3.05543	6.64892	3.04611e-07	0.000120799	6.74078
ENSG00000107789_MINPP1	-1.02026	3.51884	-6.56671	3.78952e-07	0.000143746	6.57775
ENSG00000132475_H3F3B	-0.531684	9.02611	-6.57183	3.73828e-07	0.000143746	6.5038
ENSG00000227467_LINC01537	-3.03217	-2.57801	-7.05686	1.04171e-07	5.34612e-05	6.48606
ENSG00000124120_TTPAL	-0.953482	5.2709	-6.42498	5.53045e-07	0.00019694	6.21702
ENSG00000197872_FAM49A	-0.926641	4.92869	-6.41624	5.66123e-07	0.000197566	6.19147
ENSG00000184221_OLIG1	1.61997	-0.784871	6.43687	5.35743e-07	0.000194754	5.89078
ENSG00000007062_PROM1	-1.52487	0.943927	-6.272	8.33471e-07	0.000279678	5.83392
ENSG00000147100_SLC16A2	1.04824	6.00117	6.1874	1.04663e-06	0.000344577	5.5808
ENSG00000173821_RNF213	-0.693548	5.45161	-6.17206	1.09082e-06	0.000352475	5.55039
ENSG00000172179_PRL	2.21067	-1.30297	6.38505	6.15415e-07	0.000210557	5.43126
ENSG00000146122_DAAM2	-0.892012	3.1668	-6.09858	1.33015e-06	0.000421997	5.38952
ENSG00000205927_OLIG2	1.02961	5.28803	6.07891	1.4028e-06	0.000434511	5.31744
ENSG00000182752_PAPPA	-1.51009	2.20562	-6.07015	1.43642e-06	0.000434511	5.31538
ENSG00000184557_SOCS3	-0.97236	4.35675	-6.06811	1.44438e-06	0.000434511	5.28527
ENSG00000129993_CBFA2T3	0.789494	3.92587	6.04998	1.51697e-06	0.000434985	5.26198
ENSG00000112787_FBRSL1	0.720455	7.02136	6.06181	1.4692e-06	0.000434511	5.22908
ENSG00000143641_GALNT2	-0.587499	7.87251	-6.04909	1.52067e-06	0.000434985	5.15988
ENSG00000170498_KISS1	-3.51633	-2.28433	-6.47522	4.83578e-07	0.000179531	5.14457
ENSG00000074590_NUAK1	-2.47308	4.79657	-5.99692	1.75143e-06	0.000457016	5.12599
ENSG00000135324_MRAP2	0.936004	2.90483	5.99074	1.78102e-06	0.000457016	5.10161
ENSG00000173020_ADRBK1	0.688061	7.04762	6.0097	1.69184e-06	0.000457016	5.09164
ENSG00000152952_PLOD2	-1.21823	4.49231	-5.99366	1.76698e-06	0.000457016	5.0858
ENSG00000076706_MCAM	-1.42276	6.8184	-5.99533	1.75899e-06	0.000457016	5.06725
ENSG00000272391_POM121C	0.510473	7.69281	5.99492	1.76094e-06	0.000457016	5.02703
ENSG00000102048_ASB9	-1.43806	-0.759016	-5.99816	1.74558e-06	0.000457016	4.9841
ENSG00000076716_GPC4	-1.02544	5.01261	-5.95308	1.97253e-06	0.000498822	4.96727
ENSG00000168495_POLR3D	0.526208	6.10407	5.93663	2.06264e-06	0.000514157	4.93661
ENSG00000157570_TSPAN18	-1.09177	5.61434	-5.92011	2.15723e-06	0.000530162	4.86055
ENSG00000276644_DACH1	1.03113	3.62931	5.89002	2.34103e-06	0.000567342	4.84005
ENSG00000171992_SYNPO	-1.38769	3.54346	-5.85813	2.55307e-06	0.000602007	4.76424
ENSG00000111252_SH2B3	-0.783548	4.37709	-5.84118	2.6736e-06	0.000605118	4.70454
ENSG00000145632_PLK2	-1.23891	5.51624	-5.84225	2.66579e-06	0.000605118	4.69028
ENSG00000145907_G3BP1	-0.7022	7.53633	-5.87457	2.44147e-06	0.000583578	4.68471
ENSG00000151693_ASAP2	-0.861814	5.61432	-5.84257	2.66352e-06	0.000605118	4.65542
ENSG00000130158_DOCK6	-0.664809	6.49665	-5.83689	2.70498e-06	0.000605118	4.64429
ENSG00000153574_RPIA	0.598251	5.46734	5.81346	2.88311e-06	0.000636803	4.61713
ENSG00000156603_MED19	0.871206	4.58212	5.76764	3.26653e-06	0.000696744	4.53635
ENSG00000124702_KLHDC3	0.848102	7.13603	5.78478	3.11741e-06	0.000679946	4.48824
ENSG00000099860_GADD45B	-2.34236	1.79422	-5.76677	3.27428e-06	0.000696744	4.48411
ENSG00000142949_PTPRF	-0.849308	7.94486	-5.74682	3.45727e-06	0.000726819	4.33921
ENSG00000169641_LUZP1	-0.521088	6.60259	-5.69445	3.98845e-06	0.000818758	4.25501
ENSG00000158710_TAGLN2	-0.670903	3.02059	-5.70637	3.86073e-06	0.000801974	4.25152
ENSG00000114019_AMOTL2	-0.957452	6.0436	-5.65274	4.46967e-06	0.000896451	4.16475
ENSG00000145819_ARHGAP26	0.887011	5.39507	5.62322	4.8453e-06	0.000960746	4.1238
ENSG00000136378_ADAMTS7	-1.60825	2.63819	-5.57256	5.5655e-06	0.00106975	4.03193
ENSG00000127220_ABHD8	0.811044	5.51395	5.58696	5.35044e-06	0.00104899	4.01529
ENSG00000135801_TAF5L	-0.581766	4.72835	-5.57168	5.57894e-06	0.00106975	3.98781
ENSG00000198742_SMURF1	-0.452444	6.02095	-5.54212	6.04906e-06	0.00114728	3.8639
ENSG00000133056_PIK3C2B	1.08692	3.21203	5.49901	6.8073e-06	0.00125032	3.83835
ENSG00000198682_PAPSS2	-1.70065	0.884253	-5.50108	6.76878e-06	0.00125032	3.73974
ENSG00000144802_NFKBIZ	-1.10182	2.63882	-5.43854	8.03454e-06	0.00143056	3.68659
ENSG00000185989_RASA3	-0.673311	5.25119	-5.46289	7.51565e-06	0.00136605	3.68213
ENSG00000172123_SLFN12	-0.844489	-0.140557	-5.42023	8.44852e-06	0.00145959	3.63965
ENSG00000131378_RFTN1	-1.36177	3.92567	-5.42057	8.44064e-06	0.00145959	3.61195
ENSG00000137801_THBS1	-1.95811	5.49251	-5.45168	7.75021e-06	0.00139416	3.60846
ENSG00000127533_F2RL3	-2.56864	-1.04006	-5.6672	4.29662e-06	0.000871764	3.56726
ENSG00000059804_SLC2A3	-2.03597	0.236522	-5.43302	8.15722e-06	0.00143773	3.49196
ENSG00000227947_RP11-543D5.1	1.78308	-1.78018	5.51457	6.52328e-06	0.00122392	3.40186
ENSG00000164946_FREM1	0.946966	3.05526	5.31422	1.1302e-05	0.00191464	3.36449
ENSG00000142871_CYR61	-2.02735	6.21322	-5.30575	1.15681e-05	0.00194088	3.23575
ENSG00000185920_PTCH1	0.787514	5.00431	5.29835	1.18056e-05	0.00196187	3.21313
ENSG00000068831_RASGRP2	-2.02531	0.257035	-5.32739	1.09006e-05	0.00186474	3.20152
ENSG00000142459_EVI5L	0.959817	4.23744	5.23733	1.39609e-05	0.00223489	3.16047
ENSG00000023608_SNAPC1	-0.944634	3.25316	-5.21981	1.46494e-05	0.00232379	3.12439
ENSG00000117335_CD46	-0.925773	5.73424	-5.25586	1.32675e-05	0.00214356	3.0838
ENSG00000011105_TSPAN9	-0.89928	8.07322	-5.27887	1.24547e-05	0.00203104	3.07967
ENSG00000110427_KIAA1549L	1.33028	3.74753	5.19945	1.54929e-05	0.00238368	3.05895
ENSG00000168621_GDNF	-0.664452	2.1604	-5.19714	1.55916e-05	0.00238368	3.04419
ENSG00000198788_MUC2	2.03622	-1.16996	5.2898	1.2086e-05	0.00198952	3.035
ENSG00000213654_GPSM3	-2.02219	1.29882	-5.20753	1.51524e-05	0.00238194	3.03486
ENSG00000110693_SOX6	1.45032	2.96819	5.18749	1.60109e-05	0.00238368	3.01684
ENSG00000141519_CCDC40	0.84195	4.89509	5.1727	1.66754e-05	0.00244512	2.96925
ENSG00000175221_MED16	0.697037	6.6321	5.18513	1.61151e-05	0.00238368	2.92386
ENSG00000142599_RERE	0.507202	7.27181	5.18502	1.61198e-05	0.00238368	2.8812
ENSG00000196313_POM121	0.522513	7.81789	5.19406	1.57241e-05	0.00238368	2.87977
ENSG00000198053_SIRPA	-1.21137	-0.554999	-5.13276	1.86113e-05	0.00268267	2.86727
ENSG00000182197_EXT1	-0.73554	5.37093	-5.1489	1.78036e-05	0.00258879	2.86603
ENSG00000196498_NCOR2	0.668957	9.1497	5.19647	1.56206e-05	0.00238368	2.84711
ENSG00000196422_PPP1R26	-0.826449	4.85414	-5.12697	1.89105e-05	0.00268267	2.82262
ENSG00000213967_ZNF726	0.719869	3.29435	5.07495	2.18195e-05	0.00302166	2.74804
ENSG00000130382_MLLT1	0.539487	6.75625	5.12929	1.87902e-05	0.00268267	2.73838
ENSG00000236144_TMEM147-AS1	0.701263	4.47036	5.06757	2.22671e-05	0.00305936	2.67576
ENSG00000102699_PARP4	0.615403	6.03187	5.09172	2.08355e-05	0.00290847	2.65902
ENSG00000184619_KRBA2	1.42167	2.03794	5.11495	1.95461e-05	0.00275048	2.64408
ENSG00000241878_PISD	-0.782348	4.66483	-4.96955	2.91596e-05	0.00388401	2.43145
ENSG00000232098_CTD-2619J13.14	0.577096	4.81254	4.95754	3.0139e-05	0.00398406	2.39975
ENSG00000253719_ATXN7L3B	0.429568	8.04555	5.00889	2.61686e-05	0.00356731	2.39408
ENSG00000145362_ANK2	0.686847	7.23987	4.99887	2.68998e-05	0.00363857	2.37615
ENSG00000185668_POU3F1	0.95147	1.68792	4.91864	3.3544e-05	0.00430374	2.35918
ENSG00000150938_CRIM1	-1.49787	4.78825	-4.93419	3.21389e-05	0.00418501	2.32233
ENSG00000213977_TAX1BP3	-0.846902	4.74369	-4.92032	3.3389e-05	0.00430374	2.29416
ENSG00000164933_SLC25A32	0.654024	4.96016	4.91476	3.39035e-05	0.00431812	2.27312
ENSG00000113721_PDGFRB	-0.724214	3.4727	-4.88784	3.65104e-05	0.00458324	2.26484
ENSG00000267280_TBX2-AS1	0.885172	2.58093	4.87759	3.75545e-05	0.00468063	2.2457
ENSG00000099625_CBARP	-0.771941	4.35738	-4.87326	3.80044e-05	0.00470311	2.2204
ENSG00000168386_FILIP1L	-1.47932	-0.359439	-4.85378	4.00955e-05	0.00485852	2.19261
ENSG00000258590_NBEAP1	1.92535	0.289328	4.97581	2.86617e-05	0.00384706	2.10523
ENSG00000169851_PCDH7	-0.68155	7.84009	-4.90635	3.46979e-05	0.00438727	2.09081
ENSG00000143369_ECM1	-1.47636	4.71313	-4.77683	4.95448e-05	0.00574417	1.99615
ENSG00000165548_TMEM63C	0.874679	4.25601	4.78671	4.82167e-05	0.00564653	1.98336
ENSG00000172572_PDE3A	0.905067	3.57111	4.77322	5.00381e-05	0.00574417	1.96936
ENSG00000180929_GPR62	1.35143	-0.171598	4.85409	4.00613e-05	0.00485852	1.96682
ENSG00000139083_ETV6	-0.666092	2.69505	-4.75619	5.24362e-05	0.00587651	1.93753
ENSG00000148842_CNNM2	0.623267	4.5904	4.76853	5.0688e-05	0.00578075	1.9296
ENSG00000105767_CADM4	-0.890123	2.90482	-4.7625	5.15347e-05	0.00583915	1.92484
ENSG00000175727_MLXIP	0.478108	7.46452	4.83241	4.25225e-05	0.00511707	1.92013
ENSG00000161021_MAML1	0.517337	6.63285	4.81584	4.45054e-05	0.005319	1.91673
ENSG00000143195_ILDR2	-1.36477	0.594269	-4.86604	3.87668e-05	0.00476368	1.91318
ENSG00000165633_VSTM4	0.797334	4.56731	4.74823	5.35957e-05	0.00590086	1.88023
ENSG00000116774_OLFML3	-1.0051	5.4937	-4.79196	4.75259e-05	0.00560324	1.86329
ENSG00000137936_BCAR3	-0.645921	5.37451	-4.75549	5.2538e-05	0.00587651	1.80378
ENSG00000078902_TOLLIP	0.617931	5.99648	4.74705	5.37703e-05	0.00590086	1.78514
ENSG00000123384_LRP1	-0.607643	8.54438	-4.81159	4.50288e-05	0.00534495	1.78472
ENSG00000213023_SYT3	0.831866	-1.12036	4.69449	6.21249e-05	0.00665041	1.77871
ENSG00000140859_KIFC3	-0.673043	4.43578	-4.72695	5.68239e-05	0.006197	1.76637
ENSG00000166387_PPFIBP2	1.56894	1.45634	4.7	6.11905e-05	0.00659082	1.75124
ENSG00000136830_FAM129B	-0.885778	7.39575	-4.77423	4.99002e-05	0.00574417	1.74655
ENSG00000175294_CATSPER1	-2.13669	-1.86463	-4.94071	3.15678e-05	0.00414155	1.69774
ENSG00000169991_IFFO2	-0.811678	3.32862	-4.65964	6.83628e-05	0.00710037	1.64553
ENSG00000248890_HHIP-AS1	0.633904	3.78774	4.67989	6.46658e-05	0.00675661	1.64455
ENSG00000144455_SUMF1	-0.679305	3.95288	-4.64463	7.12397e-05	0.00731212	1.64255
ENSG00000121966_CXCR4	-0.650699	1.55194	-4.70739	5.99608e-05	0.00649849	1.63318
ENSG00000087088_BAX	-0.638178	6.21764	-4.68003	6.46412e-05	0.00675661	1.57338
ENSG00000166741_NNMT	-1.96028	4.65015	-4.61885	7.64617e-05	0.00775686	1.48
ENSG00000114573_ATP6V1A	-0.557571	4.91623	-4.62823	7.45195e-05	0.00760404	1.47503
ENSG00000258655_ARHGAP5-AS1	0.967337	2.30264	4.55856	9.0212e-05	0.00872044	1.43375
ENSG00000168994_PXDC1	-0.934066	3.86331	-4.57202	8.69446e-05	0.00852301	1.4337
ENSG00000079337_RAPGEF3	-1.48803	0.267939	-4.64882	7.04244e-05	0.00727122	1.42878
ENSG00000172840_PDP2	0.54452	4.74776	4.60811	7.87489e-05	0.00785194	1.42046
ENSG00000160058_BSDC1	0.48788	6.37026	4.61527	7.72169e-05	0.00777318	1.41162
ENSG00000163590_PPM1L	0.834084	3.43439	4.53304	9.67489e-05	0.00912525	1.36889
ENSG00000132640_BTBD3	0.798362	4.74191	4.57262	8.6801e-05	0.00852301	1.34473
ENSG00000137193_PIM1	-0.686572	4.30018	-4.55757	9.04579e-05	0.00872044	1.29253
ENSG00000143494_VASH2	-0.878952	7.30762	-4.60579	7.92529e-05	0.00785729	1.28615
ENSG00000170370_EMX2	0.814868	1.78578	4.51362	0.000102036	0.00942022	1.25815
ENSG00000159322_ADPGK	-0.485855	6.01072	-4.55528	9.10262e-05	0.00872701	1.25656
ENSG00000131067_GGT7	-0.561653	5.30698	-4.54153	9.45219e-05	0.00896366	1.24919
ENSG00000136231_IGF2BP3	-0.715544	5.49603	-4.56836	8.78212e-05	0.00856085	1.2458
ENSG00000269609_RPARP-AS1	0.85906	1.8767	4.47853	0.000112326	0.0101553	1.24519
ENSG00000078401_EDN1	-2.80152	-2.31354	-4.68425	6.38966e-05	0.00675661	1.23383
ENSG00000187391_MAGI2	1.01974	2.33169	4.47291	0.000114067	0.0102321	1.23285
ENSG00000264364_DYNLL2	0.423318	6.88945	4.54922	9.25504e-05	0.00882465	1.21021
ENSG00000197535_MYO5A	0.897857	4.35841	4.51364	0.000102029	0.00942022	1.20595
ENSG00000185049_NELFA	0.533855	6.20211	4.51918	0.000100491	0.00942022	1.17218
ENSG00000183117_CSMD1	1.18645	-0.177432	4.4475	0.000122277	0.0105624	1.17069
ENSG00000137875_BCL2L10	2.50246	-1.17517	4.75271	5.29401e-05	0.00588377	1.15571
ENSG00000204542_C6orf15	-1.6412	-0.230052	-4.43545	0.000126374	0.0107566	1.14219
ENSG00000247572_CKMT2-AS1	0.718651	2.8163	4.43799	0.000125502	0.0107347	1.14061
ENSG00000065308_TRAM2	-0.470778	6.33688	-4.51623	0.000101309	0.00942022	1.13293
ENSG00000071994_PDCD2	0.573411	6.12185	4.50664	0.000104004	0.00955141	1.13271
ENSG00000241644_INMT	1.97084	-1.47708	4.68672	6.34637e-05	0.0067523	1.12877
ENSG00000249240_AC069368.3	-3.47589	-2.4683	-4.61387	7.75135e-05	0.00777318	1.12865
ENSG00000255390_RP11-732A19.5	-1.15431	1.15133	-4.42908	0.000128595	0.0108269	1.10449
ENSG00000166888_STAT6	-0.869856	1.30066	-4.47014	0.000114934	0.0102321	1.10156
ENSG00000123358_NR4A1	0.666684	3.62524	4.45199	0.000120785	0.0105379	1.08712
ENSG00000131389_SLC6A6	-0.652918	5.00031	-4.46294	0.000117222	0.0103827	1.08309
ENSG00000135048_TMEM2	-0.860846	5.0267	-4.49307	0.000107941	0.00986107	1.06912
ENSG00000106483_SFRP4	-1.73308	4.08115	-4.41007	0.000135457	0.011149	1.05458
ENSG00000229292_RFPL4AL1	-1.79091	-2.57127	-4.48038	0.000111758	0.0101553	1.03936
ENSG00000214114_MYCBP	-0.760126	5.17103	-4.45695	0.000119157	0.0104481	1.03158
ENSG00000167601_AXL	-1.92671	5.90411	-4.47052	0.000114816	0.0102321	1.0046
ENSG00000148426_PROSER2	-0.662671	4.33256	-4.43815	0.000125445	0.0107347	0.985567
ENSG00000171680_PLEKHG5	-0.664312	3.19867	-4.38273	0.000145961	0.0115243	0.94262
ENSG00000132669_RIN2	-0.773211	4.39643	-4.40384	0.000137781	0.011287	0.942546
ENSG00000113732_ATP6V0E1	-0.523699	6.02243	-4.42776	0.000129061	0.0108269	0.925705
ENSG00000110092_CCND1	-1.24999	6.48606	-4.45855	0.000118636	0.0104481	0.913165
ENSG00000181035_SLC25A42	0.683722	3.4414	4.35597	0.000157022	0.0121772	0.908948
ENSG00000128342_LIF	-1.55811	0.360437	-4.34061	0.000163743	0.0124766	0.905938
ENSG00000183049_CAMK1D	-1.12085	1.61654	-4.34585	0.000161419	0.0124079	0.904936
ENSG00000179044_EXOC3L1	-1.40884	1.09591	-4.33871	0.000164596	0.0124852	0.902439
ENSG00000021300_PLEKHB1	1.76687	-0.344647	4.34188	0.000163177	0.0124766	0.895587
ENSG00000160691_SHC1	-0.855779	7.90296	-4.44852	0.000121939	0.0105624	0.894795
ENSG00000150712_MTMR12	-0.447463	4.92276	-4.40142	0.000138694	0.0113088	0.872119
ENSG00000167566_NCKAP5L	0.741797	7.817	4.43326	0.000127133	0.0107687	0.838569
ENSG00000106868_SUSD1	-0.558897	4.57166	-4.35848	0.000155949	0.012148	0.826233
ENSG00000059573_ALDH18A1	0.786585	6.67336	4.39825	0.000139903	0.011335	0.826124
ENSG00000187244_BCAM	0.571157	6.39293	4.3935	0.00014173	0.011335	0.816431
ENSG00000178605_GTPBP6	0.655176	6.16677	4.39212	0.000142264	0.011335	0.814872
ENSG00000169604_ANTXR1	-0.960535	7.37654	-4.41189	0.000134783	0.0111461	0.811019
ENSG00000104368_PLAT	-0.788935	6.83035	-4.39376	0.00014163	0.011335	0.803548
ENSG00000141505_ASGR1	-1.71447	-0.7163	-4.35364	0.000158025	0.0122008	0.797151
ENSG00000111087_GLI1	0.904526	5.47794	4.41336	0.000134244	0.0111461	0.790742
ENSG00000165643_SOHLH1	2.64727	-1.68337	4.33717	0.000165286	0.0124852	0.76639
ENSG00000198435_NRARP	1.21689	0.302535	4.31847	0.000173937	0.013082	0.763769
ENSG00000162512_SDC3	0.559071	8.91303	4.4166	0.000133058	0.0111087	0.750843
ENSG00000008405_CRY1	-0.461481	5.64307	-4.35918	0.000155651	0.012148	0.740885
ENSG00000268575_RP1-283E3.8	0.794121	3.32508	4.27842	0.000193991	0.014404	0.733918
ENSG00000237819_AC002454.1	-1.35959	2.30126	-4.2681	0.000199519	0.014666	0.728068
ENSG00000235098_ANKRD65	1.07808	1.9347	4.26714	0.000200041	0.014666	0.726156
ENSG00000167548_KMT2D	0.394279	8.05582	4.39355	0.000141708	0.011335	0.712899
ENSG00000139266_MARCH9	-0.446863	6.04147	-4.38824	0.000143778	0.0114036	0.708745
ENSG00000183087_GAS6	1.40065	0.555304	4.36418	0.000153545	0.0120685	0.703538
ENSG00000110675_ELMOD1	-1.09509	4.96978	-4.31453	0.000175814	0.0131664	0.671257
ENSG00000186907_RTN4RL2	1.15996	0.889157	4.26924	0.000198901	0.014666	0.670137
ENSG00000172780_RAB43	-1.69669	2.9277	-4.24321	0.000213502	0.0152515	0.628359
ENSG00000181418_DDN	0.468972	3.02688	4.2421	0.000214145	0.0152515	0.561758
ENSG00000123999_INHA	2.12697	-0.507255	4.29418	0.000185837	0.0138576	0.54313
ENSG00000175352_NRIP3	-0.582015	2.97838	-4.22525	0.000224188	0.0157736	0.537862
ENSG00000114923_SLC4A3	-0.841816	2.6334	-4.18789	0.000248131	0.0172458	0.528639
ENSG00000273203_AC006946.16	1.19613	-2.14777	4.22866	0.000222114	0.015691	0.492382
ENSG00000143842_SOX13	0.783605	5.41094	4.25816	0.00020499	0.0149036	0.487112
ENSG00000256235_SMIM3	-0.862459	3.16173	-4.18651	0.000249065	0.0172458	0.482005
ENSG00000143499_SMYD2	-0.550032	5.0436	-4.24338	0.000213403	0.0152515	0.480025
ENSG00000139998_RAB15	-1.44373	4.9998	-4.24883	0.000210259	0.0151604	0.467727
ENSG00000147724_FAM135B	-1.11683	-0.362264	-4.15878	0.000268529	0.0181611	0.461002
ENSG00000130669_PAK4	0.620076	6.77727	4.25288	0.000207959	0.0150567	0.431513
ENSG00000187908_DMBT1	-0.783331	3.39024	-4.173	0.000258365	0.0176792	0.400453
ENSG00000131828_PDHA1	0.27093	6.97755	4.26514	0.000201133	0.0146844	0.398566
ENSG00000213859_KCTD11	-1.12868	2.36823	-4.13582	0.000285769	0.0189596	0.39259
ENSG00000169692_AGPAT2	-0.87593	4.93199	-4.16685	0.000262715	0.0179067	0.384023
ENSG00000232533_AC093673.5	-1.7427	-0.0322087	-4.18042	0.000253219	0.0174543	0.380918
ENSG00000088256_GNA11	0.501313	6.93049	4.22028	0.000227234	0.0159237	0.329288
ENSG00000260777_CTD-2008P7.1	1.44959	-1.46828	4.17917	0.000254076	0.0174543	0.328361
ENSG00000100104_SRRD	-0.554076	4.23413	-4.13877	0.000283495	0.0189529	0.312657
ENSG00000205018_RP11-830F9.6	1.27322	-1.3931	4.11971	0.000298523	0.0193499	0.311678
ENSG00000245848_CEBPA	0.991003	3.6485	4.12593	0.000293533	0.0192551	0.308277
ENSG00000237328_RAI1-AS1	1.6291	-2.3059	4.22915	0.000221822	0.015691	0.28093
ENSG00000100100_PIK3IP1	-1.21194	-0.251203	-4.10312	0.000312234	0.0198838	0.277633
ENSG00000196502_SULT1A1	-1.44731	0.607876	-4.08309	0.000329617	0.0203233	0.273737
ENSG00000177542_SLC25A22	0.64808	5.67666	4.16425	0.000264573	0.0179631	0.25955
ENSG00000120913_PDLIM2	-1.58519	2.3208	-4.07868	0.000333572	0.0204256	0.258474
ENSG00000104518_GSDMD	-0.7546	-0.596955	-4.07863	0.000333617	0.0204256	0.247113
ENSG00000135862_LAMC1	-0.507307	8.77292	-4.20438	0.000237266	0.0165602	0.203362
ENSG00000213965_NUDT19	1.17099	4.53203	4.09345	0.000320512	0.0203233	0.202154
ENSG00000183674_LINC00518	1.97888	-1.91162	4.11861	0.000299414	0.0193499	0.20053
ENSG00000168243_GNG4	0.72939	4.57559	4.11354	0.000303552	0.0194731	0.199413
ENSG00000254389_RHPN1-AS1	1.33809	0.003363	4.09072	0.000322888	0.0203233	0.199118
ENSG00000010072_SPRTN	-0.52391	3.90104	-4.11196	0.000304847	0.0194845	0.197013
ENSG00000068489_PRR11	-0.667988	6.31953	-4.15306	0.000272724	0.0183029	0.175467
ENSG00000054179_ENTPD2	1.08058	-0.129733	4.04258	0.000367738	0.0214191	0.173751
ENSG00000272686_RP11-390E23.6	0.767225	1.96226	4.04206	0.000368257	0.0214191	0.171606
ENSG00000213190_MLLT11	-0.670576	5.83465	-4.13611	0.000285549	0.0189596	0.168439
ENSG00000177464_GPR4	-1.82907	-1.9218	-4.08626	0.000326804	0.0203233	0.162806
ENSG00000188613_NANOS1	0.780649	6.25066	4.1319	0.000288823	0.0190176	0.133506
ENSG00000132359_RAP1GAP2	0.996941	4.81883	4.06193	0.000349019	0.0207851	0.119502
ENSG00000168542_COL3A1	0.946613	9.30892	4.124	0.000295073	0.0192836	0.100748
ENSG00000132819_RBM38	0.510596	7.81433	4.15313	0.000272671	0.0183029	0.0943551
ENSG00000104728_ARHGEF10	-0.412141	5.48871	-4.08953	0.00032393	0.0203233	0.0917911
ENSG00000261168_RP11-68I18.10	1.28958	0.906198	4.02416	0.000386481	0.0221832	0.0853254
ENSG00000139926_FRMD6	-1.47551	4.4804	-4.07648	0.000335555	0.0204433	0.0833106
ENSG00000126005_MMP24-AS1	0.641747	4.91484	4.07572	0.000336251	0.0204433	0.0784183
ENSG00000105697_HAMP	1.96068	-2.40302	4.134	0.000287188	0.0189816	0.0669303
ENSG00000173641_HSPB7	1.35879	5.77735	4.11909	0.00029902	0.0193499	0.0551365
ENSG00000169836_TACR3	-0.952445	2.57425	-4.01728	0.000393715	0.0225244	0.0539919
ENSG00000182957_SPATA13	0.40399	5.37468	4.08528	0.000327667	0.0203233	0.0526374
ENSG00000070193_FGF10	1.52383	-2.46967	4.11695	0.000300757	0.019365	0.0421
ENSG00000181938_GINS3	0.585772	4.47246	4.06689	0.000344371	0.0206211	0.0410395
ENSG00000172482_AGXT	2.0029	-0.765034	3.99294	0.000420408	0.0233621	0.033667
ENSG00000100031_GGT1	-1.02764	1.54125	-3.9842	0.00043042	0.0238425	0.0300707
ENSG00000104946_TBC1D17	0.828358	4.711	4.02726	0.000383259	0.0220709	0.0219792
ENSG00000186191_BPIFB4	-1.09289	-1.65657	-3.97683	0.000439035	0.0239959	0.0205178
ENSG00000231419_LINC00689	0.634346	6.90906	4.09001	0.000323502	0.0203233	0.00595326
ENSG00000168528_SERINC2	-0.815247	5.89933	-4.05738	0.000353329	0.0209702	-0.000584158
ENSG00000166183_ASPG	1.92682	-2.65486	4.08396	0.000328843	0.0203233	-0.00087595
ENSG00000139209_SLC38A4	-1.51629	2.20053	-3.99541	0.000417617	0.0232811	-0.00909393
ENSG00000142619_PADI3	0.954153	0.702435	3.98066	0.00043454	0.0238445	-0.0101703
ENSG00000064309_CDON	-0.455626	6.21453	-4.08767	0.000325561	0.0203233	-0.0154988
ENSG00000126890_CTAG2	0.590586	-0.281528	3.97596	0.000440065	0.0239959	-0.0519873
ENSG00000127585_FBXL16	0.721865	2.68615	3.97245	0.000444239	0.0241481	-0.0592985
ENSG00000141385_AFG3L2	0.406398	6.28999	4.04819	0.000362215	0.0212804	-0.0635975
ENSG00000183741_CBX6	0.852488	6.93948	4.06612	0.000345084	0.0206211	-0.0676673
ENSG00000075420_FNDC3B	-0.648299	6.5982	-4.07082	0.000340729	0.0206	-0.075924
ENSG00000153012_LGI2	-0.831007	2.82497	-4.00302	0.000409145	0.0229578	-0.0814043
ENSG00000279930_LA16c-312E8.4	0.966068	7.25579	4.07015	0.000341351	0.0206	-0.0828135
ENSG00000066056_TIE1	-2.95996	0.184312	-3.93882	0.000486283	0.0255577	-0.0848277
ENSG00000006327_TNFRSF12A	-1.20309	6.13988	-4.03302	0.000377345	0.0218747	-0.0886753
ENSG00000196739_COL27A1	-1.34948	4.1159	-4.03036	0.000380073	0.0219599	-0.0928003
ENSG00000136935_GOLGA1	-0.700243	4.08132	-3.98064	0.000434555	0.0238445	-0.0971738
ENSG00000231889_TRAF3IP2-AS1	-0.823654	1.51092	-3.93199	0.000495281	0.0257975	-0.099715
ENSG00000159784_FAM131B	-2.60269	0.181648	-3.96002	0.000459346	0.0244364	-0.100161
ENSG00000124067_SLC12A4	-0.627618	5.44235	-4.01149	0.000399906	0.0227295	-0.120505
ENSG00000126461_SCAF1	0.448912	8.10543	4.04917	0.000361257	0.0212804	-0.163406
ENSG00000143816_WNT9A	-1.6224	3.04328	-3.92019	0.000511221	0.0263983	-0.170597
ENSG00000152784_PRDM8	0.870812	0.0494131	3.92009	0.000511354	0.0263983	-0.175205
ENSG00000131408_NR1H2	0.742977	5.25658	3.96636	0.000451588	0.0243773	-0.179059
ENSG00000218739_CEBPZOS	0.47001	5.44022	4.00298	0.000409185	0.0229578	-0.183082
ENSG00000152102_FAM168B	0.366997	8.22057	4.04509	0.000365254	0.0213869	-0.186622
ENSG00000109743_BST1	-1.52286	-0.282153	-3.92423	0.00050571	0.0262623	-0.18992
ENSG00000136193_SCRN1	-0.46255	8.36046	-4.05047	0.000359986	0.0212804	-0.206436
ENSG00000260342_RP11-1035H13.3	-3.19961	0.610109	-3.87804	0.000572378	0.0283734	-0.223315
ENSG00000132603_NIP7	-0.768636	4.78635	-3.95769	0.000462229	0.024515	-0.227201
ENSG00000114030_KPNA1	-0.335243	5.81188	-4.00326	0.000408879	0.0229578	-0.233886
ENSG00000177628_GBA	-0.572719	5.5306	-3.96147	0.000457561	0.0244364	-0.23516
ENSG00000147324_MFHAS1	0.540234	6.2764	3.96535	0.000452806	0.0243773	-0.241874
ENSG00000130758_MAP3K10	0.657855	4.09497	3.93662	0.000489168	0.0256321	-0.24263
ENSG00000181396_OGFOD3	0.594914	7.12894	4.01562	0.000395482	0.0225515	-0.243948
ENSG00000174748_RPL15	0.464704	11.2048	4.06905	0.000342369	0.0206	-0.245016
ENSG00000128245_YWHAH	-0.429784	6.83222	-4.00434	0.000407694	0.0229578	-0.255466
ENSG00000135679_MDM2	0.868534	5.87653	3.96434	0.000454045	0.0243773	-0.258029
ENSG00000236609_ZNF853	-0.878288	4.63572	-3.9542	0.000466596	0.0245971	-0.265496
ENSG00000124212_PTGIS	1.90899	4.42569	3.87502	0.000577021	0.0285225	-0.266849
ENSG00000104885_DOT1L	0.825838	6.95702	3.9962	0.000416727	0.0232811	-0.276909
ENSG00000117407_ARTN	-1.0766	-0.0866159	-3.85233	0.000613143	0.0297187	-0.278478
ENSG00000280027_RP11-44F14.10	0.726095	-1.32219	3.83809	0.000636923	0.0307858	-0.30755
ENSG00000106771_TMEM245	-0.713906	6.63144	-3.98175	0.000433264	0.0238445	-0.315214
ENSG00000214706_IFRD2	0.45862	6.31277	3.96035	0.000458939	0.0244364	-0.322504
ENSG00000118523_CTGF	-1.99639	3.45841	-3.88172	0.00056677	0.0282559	-0.323473
ENSG00000169696_ASPSCR1	0.345897	5.84547	3.95505	0.000465528	0.0245971	-0.324017
ENSG00000072182_ASIC4	1.2142	1.02166	3.86475	0.000593106	0.0289081	-0.327311
ENSG00000172638_EFEMP2	-0.87198	5.31237	-3.916	0.000517008	0.0265332	-0.34075
ENSG00000104419_NDRG1	-1.27437	4.31795	-3.87234	0.000581185	0.0286472	-0.351076
ENSG00000182621_PLCB1	0.954036	0.717071	3.86024	0.000600305	0.0291775	-0.352784
ENSG00000259264_RP11-60L3.1	1.63121	-1.69489	3.87879	0.000571232	0.0283734	-0.354739
ENSG00000170776_AKAP13	0.423248	7.0685	3.96531	0.00045286	0.0243773	-0.357131
ENSG00000179772_FOXS1	1.26756	1.4246	3.91348	0.000520504	0.0266343	-0.362524
ENSG00000063169_GLTSCR1	0.409749	5.241	3.89864	0.000541648	0.0273157	-0.373458
ENSG00000157514_TSC22D3	-0.772717	4.81794	-3.89398	0.000548446	0.0275788	-0.374111
ENSG00000130449_ZSWIM6	-0.507313	4.98112	-3.90473	0.000532864	0.0271077	-0.378022
ENSG00000164061_BSN	0.913946	0.586231	3.8105	0.000685611	0.0324207	-0.382566
ENSG00000196923_PDLIM7	-0.475243	6.64814	-3.93246	0.000494659	0.0257975	-0.397551
ENSG00000104814_MAP4K1	-1.1517	-0.120266	-3.7997	0.000705653	0.0329223	-0.397805
ENSG00000278600_RP11-81A1.6	0.818015	1.23029	3.79075	0.000722687	0.0335597	-0.41912
ENSG00000122884_P4HA1	-0.900884	5.81195	-3.91154	0.000523228	0.0266953	-0.433552
ENSG00000170542_SERPINB9	1.36395	-0.562595	3.78851	0.000727009	0.0335597	-0.447764
ENSG00000059728_MXD1	-0.491036	2.72247	-3.82537	0.000658946	0.0315012	-0.455387
ENSG00000161791_FMNL3	-0.378864	6.31169	-3.91852	0.000513524	0.0264321	-0.463938
ENSG00000139832_RAB20	-1.0823	1.04049	-3.78135	0.00074101	0.0339978	-0.479931
ENSG00000100379_KCTD17	-0.566538	4.17446	-3.83073	0.000649577	0.0313107	-0.481944
ENSG00000124942_AHNAK	-0.698008	6.87835	-3.89209	0.000551228	0.027639	-0.493923
ENSG00000149782_PLCB3	-0.434974	6.34978	-3.90013	0.00053949	0.027287	-0.497066
ENSG00000067066_SP100	-0.944121	2.03685	-3.77818	0.000747285	0.0341345	-0.497922
ENSG00000177169_ULK1	0.785979	5.92232	3.86707	0.000589441	0.0289081	-0.50287
ENSG00000115073_ACTR1B	-0.480958	5.3821	-3.86502	0.00059267	0.0289081	-0.507899
ENSG00000241506_PSMC1P1	-1.10753	3.36276	-3.80641	0.000693133	0.0325649	-0.50814
ENSG00000149591_TAGLN	-2.13417	2.76745	-3.75882	0.000786784	0.0350133	-0.50972
ENSG00000169918_OTUD7A	1.21714	1.21268	3.75651	0.000791633	0.0350133	-0.520487
ENSG00000266208_CTD-2267D19.3	1.10375	1.11212	3.75605	0.000792611	0.0350133	-0.532908
ENSG00000169994_MYO7B	-0.771183	3.94642	-3.77258	0.000758506	0.0343314	-0.541747
ENSG00000197479_PCDHB11	1.06368	3.76397	3.77113	0.000761433	0.0343314	-0.542321
ENSG00000124920_MYRF	-1.51263	0.588664	-3.75044	0.000804516	0.0353602	-0.557241
ENSG00000106018_VIPR2	0.658323	5.10583	3.82038	0.000667769	0.0318358	-0.566555
ENSG00000237424_FOXD2-AS1	1.2858	2.31249	3.75848	0.000787504	0.0350133	-0.56895
ENSG00000125798_FOXA2	0.720174	2.69879	3.73851	0.00083043	0.0361351	-0.576647
ENSG00000103495_MAZ	0.516735	8.57155	3.90011	0.000539516	0.027287	-0.580748
ENSG00000181408_UTS2R	0.771536	0.580883	3.76778	0.000768253	0.0344608	-0.600406
ENSG00000166086_JAM3	-0.713412	8.42076	-3.88432	0.000562831	0.02814	-0.609661
ENSG00000056998_GYG2	-0.625666	4.46274	-3.81663	0.000674496	0.0320689	-0.618128
ENSG00000188643_S100A16	-0.930962	4.11572	-3.8058	0.00069426	0.0325649	-0.622919
ENSG00000142611_PRDM16	0.912505	-1.15634	3.69869	0.000922953	0.0391839	-0.638146
ENSG00000106333_PCOLCE	-0.540071	3.80416	-3.82547	0.000658768	0.0315012	-0.63879
ENSG00000101152_DNAJC5	-0.369242	8.43619	-3.86603	0.000591073	0.0289081	-0.665755
ENSG00000128283_CDC42EP1	-0.823116	4.77801	-3.80828	0.000689679	0.0325249	-0.669042
ENSG00000143315_PIGM	0.470516	3.79866	3.74266	0.000821326	0.0359175	-0.673113
ENSG00000149218_ENDOD1	0.649705	4.43557	3.75714	0.000790313	0.0350133	-0.685762
ENSG00000223561_AC003090.1	1.75961	-0.297203	3.69147	0.000940759	0.0397465	-0.685809
ENSG00000184164_CRELD2	-0.448977	5.75399	-3.81118	0.000684376	0.0324207	-0.687584
ENSG00000267890_CTD-2126E3.4	1.06829	-2.54597	3.71334	0.000887791	0.038205	-0.690807
ENSG00000137221_TJAP1	0.462926	5.58277	3.78884	0.000726367	0.0335597	-0.691677
ENSG00000178031_ADAMTSL1	-0.937709	3.88239	-3.70666	0.00090365	0.0385521	-0.711874
ENSG00000105695_MAG	2.39991	-1.53648	3.66546	0.00100777	0.0418682	-0.727306
ENSG00000163818_LZTFL1	-0.674996	2.64199	-3.70205	0.000914756	0.0389307	-0.731785
ENSG00000159267_HLCS	0.598592	4.27005	3.73473	0.000838812	0.036409	-0.735019
ENSG00000003436_TFPI	-1.09431	4.46366	-3.7726	0.000758465	0.0343314	-0.738794
ENSG00000162734_PEA15	-0.562343	8.06762	-3.82887	0.0006528	0.0313793	-0.739662
ENSG00000076662_ICAM3	-1.1162	1.55032	-3.65243	0.00104308	0.042941	-0.750682
ENSG00000140750_ARHGAP17	0.427998	5.92052	3.76501	0.000773949	0.0346273	-0.750829
ENSG00000157654_PALM2-AKAP2	-0.513766	5.6817	-3.7817	0.000740308	0.0339978	-0.765514
ENSG00000157600_TMEM164	0.38865	5.55883	3.75503	0.000794754	0.0350193	-0.799979
ENSG00000166710_B2M	-0.85342	7.52092	-3.80217	0.000701023	0.032794	-0.816254
ENSG00000155252_PI4K2A	-0.613617	5.53008	-3.74838	0.000808942	0.0354654	-0.817668
ENSG00000114805_PLCH1	1.65933	0.745244	3.62035	0.0011352	0.0457464	-0.819766
ENSG00000174607_UGT8	-0.469155	3.22148	-3.71748	0.000878089	0.0380193	-0.82628
ENSG00000150977_RILPL2	-0.602934	3.83878	-3.67985	0.000970142	0.0408889	-0.829093
ENSG00000119242_CCDC92	0.531659	3.88013	3.66631	0.00100551	0.0418682	-0.831091
ENSG00000196976_LAGE3	0.519977	4.71953	3.71482	0.000884309	0.0381938	-0.836642
ENSG00000197747_S100A10	-1.17524	4.58864	-3.70847	0.000899329	0.0385208	-0.838773
ENSG00000015133_CCDC88C	0.78937	3.6402	3.70789	0.00090071	0.0385208	-0.840844
ENSG00000005339_CREBBP	0.25617	7.63264	3.77607	0.000751492	0.034237	-0.849278
ENSG00000182379_NXPH4	0.815209	6.23867	3.78067	0.000742343	0.0339978	-0.850021
ENSG00000114126_TFDP2	0.354635	7.42278	3.76871	0.000766356	0.0344608	-0.852899
ENSG00000164308_ERAP2	-1.30698	0.331188	-3.62117	0.00113274	0.0457464	-0.857149
ENSG00000256040_PAPPA-AS1	-2.0737	-2.39471	-3.62382	0.00112485	0.0455394	-0.865157
ENSG00000267169_CTB-55O6.12	0.963305	1.85338	3.60566	0.00117996	0.0467933	-0.868018
ENSG00000055118_KCNH2	0.617401	6.33331	3.74172	0.000823372	0.0359175	-0.877257
ENSG00000130702_LAMA5	-0.923024	7.40949	-3.77155	0.000760586	0.0343314	-0.877939
ENSG00000175985_PLEKHD1	-1.40038	-0.934879	-3.59388	0.00121711	0.0474049	-0.882852
ENSG00000166793_YPEL4	-0.870668	2.07484	-3.61761	0.00114342	0.0458283	-0.885409
ENSG00000063046_EIF4B	0.410403	9.2997	3.78945	0.000725193	0.0335597	-0.886629
ENSG00000275620_FLJ16779	-1.91124	0.3968	-3.58833	0.00123499	0.0478897	-0.894086
ENSG00000149131_SERPING1	-1.31114	3.25034	-3.66295	0.00101448	0.0420465	-0.898289
ENSG00000100532_CGRRF1	-0.636045	2.61685	-3.61343	0.00115608	0.045951	-0.899716
ENSG00000248905_FMN1	-0.829666	4.30767	-3.6967	0.00092782	0.039295	-0.923449
ENSG00000176463_SLCO3A1	0.917322	3.97388	3.65172	0.00104503	0.042941	-0.927287
ENSG00000099326_MZF1	0.494378	3.69568	3.63057	0.00110502	0.0449452	-0.92988
ENSG00000101213_PTK6	-1.19927	1.78507	-3.57287	0.00128621	0.0489165	-0.933107
ENSG00000168310_IRF2	-0.823845	1.9949	-3.58747	0.00123779	0.0478897	-0.940786
ENSG00000160326_SLC2A6	-0.558285	4.87511	-3.67629	0.00097932	0.0411763	-0.944392
ENSG00000058866_DGKG	1.32408	-0.129892	3.59956	0.00119908	0.0470172	-0.94994
ENSG00000204540_PSORS1C1	-1.21796	-1.28108	-3.55991	0.00133069	0.0497199	-0.956604
ENSG00000108798_ABI3	-1.33447	2.6135	-3.60223	0.00119068	0.0470047	-0.959137
ENSG00000163638_ADAMTS9	-0.85762	2.83773	-3.6003	0.00119674	0.0470172	-0.96405
ENSG00000204650_CRHR1-IT1	0.482627	4.91339	3.65141	0.0010459	0.042941	-0.969407
ENSG00000179899_PHC1P1	-0.563378	3.36414	-3.61373	0.00115515	0.045951	-0.974855
ENSG00000008735_MAPK8IP2	0.856651	1.08114	3.56358	0.00131794	0.0495621	-0.975217
ENSG00000141447_OSBPL1A	0.683686	4.0766	3.61365	0.0011554	0.045951	-0.989233
ENSG00000225194_LINC00092	1.29216	-2.11709	3.55201	0.00135854	0.050223	-1.00514
ENSG00000262251_RP11-199F11.2	1.05382	0.228953	3.53603	0.00141666	0.0512848	-1.00691
ENSG00000148400_NOTCH1	0.557564	7.44192	3.71285	0.000888947	0.038205	-1.01049
ENSG00000182010_RTKN2	-0.778989	4.24156	-3.63436	0.00109403	0.0447067	-1.02102
ENSG00000166130_IKBIP	-0.581175	5.36626	-3.67154	0.000991714	0.0414974	-1.02396
ENSG00000065054_SLC9A3R2	-0.636869	3.04409	-3.56913	0.00129888	0.049163	-1.02806
ENSG00000162461_SLC25A34	1.73644	2.76375	3.52816	0.00144615	0.0519214	-1.03129
ENSG00000262049_RP13-1032I1.7	0.416522	4.45203	3.62808	0.0011123	0.0451361	-1.04554
ENSG00000128536_CDHR3	1.01923	0.588961	3.5176	0.00148663	0.0529802	-1.04651
ENSG00000197822_OCLN	0.743842	4.33911	3.59992	0.00119791	0.0470172	-1.05529
ENSG00000111331_OAS3	-2.02465	-1.86466	-3.51297	0.00150474	0.053258	-1.08333
ENSG00000215529_EFCAB8	1.26186	-1.97142	3.51474	0.00149781	0.0532286	-1.09942
ENSG00000101871_MID1	-0.414287	5.2152	-3.65142	0.00104585	0.042941	-1.10116
ENSG00000173349_SFT2D3	0.894246	4.3151	3.55901	0.00133383	0.0497238	-1.10666
ENSG00000104765_BNIP3L	-0.812194	5.85439	-3.64114	0.00107464	0.0440173	-1.11052
ENSG00000136485_DCAF7	0.378325	7.96238	3.6721	0.000990242	0.0414974	-1.12437
ENSG00000148154_UGCG	-0.95751	6.95327	-3.67031	0.000994941	0.0415328	-1.12707
ENSG00000181778_TMEM252	1.764	-0.310946	3.49796	0.00156491	0.0545033	-1.1279
ENSG00000221869_CEBPD	-0.964859	2.64697	-3.52158	0.00147126	0.0526066	-1.13187
ENSG00000265511_RP11-524F11.1	1.95296	-1.47791	3.56419	0.00131585	0.0495621	-1.14096
ENSG00000260293_RP11-715J22.6	0.918202	2.25876	3.54404	0.00138725	0.0507148	-1.14566
ENSG00000168453_HR	0.821048	5.45768	3.59671	0.00120808	0.0472199	-1.1467
ENSG00000135083_CCNJL	-0.781379	3.73923	-3.55826	0.00133649	0.0497238	-1.15333
ENSG00000162378_ZYG11B	-0.539515	5.5781	-3.61705	0.00114512	0.0458283	-1.15458
ENSG00000137331_IER3	-0.613902	3.57662	-3.56019	0.00132972	0.0497199	-1.15469
ENSG00000258297_RP11-658F2.8	0.772156	1.51823	3.47296	0.00167033	0.0565627	-1.16013
ENSG00000136161_RCBTB2	-1.33629	2.11813	-3.51731	0.00148778	0.0529802	-1.16728
ENSG00000130052_STARD8	-0.492802	3.28387	-3.57844	0.00126751	0.0483956	-1.17193
ENSG00000099992_TBC1D10A	-0.584853	3.72071	-3.52924	0.00144204	0.0518807	-1.17382
ENSG00000177283_FZD8	0.631427	5.91836	3.6306	0.00110494	0.0449452	-1.17627
ENSG00000101493_ZNF516	0.512179	4.56928	3.56152	0.0013251	0.0497199	-1.17725
ENSG00000224051_CPTP	0.443227	5.19566	3.57867	0.00126676	0.0483956	-1.18145
ENSG00000187699_C2orf88	0.516452	3.2354	3.55642	0.00134293	0.0497931	-1.18154
ENSG00000131149_GSE1	0.469799	6.27262	3.61845	0.00114088	0.0458283	-1.18608
ENSG00000058668_ATP2B4	0.864861	4.33935	3.59622	0.00120966	0.0472199	-1.19895
ENSG00000268388_FENDRR	0.746755	3.92135	3.51348	0.00150274	0.053258	-1.20241
ENSG00000167100_SAMD14	-0.951659	0.766827	-3.46397	0.0017099	0.057391	-1.2049
ENSG00000262484_CCER2	-1.25605	-0.326904	-3.44787	0.00178305	0.0583801	-1.21175
ENSG00000130734_ATG4D	0.503364	4.6984	3.55117	0.00136157	0.0502283	-1.21953
ENSG00000224358_RP11-466F5.8	1.51716	-0.927612	3.47462	0.00166313	0.0565221	-1.22441
ENSG00000103034_NDRG4	-0.691281	2.45551	-3.54463	0.00138511	0.0507148	-1.22531
ENSG00000108469_RECQL5	0.370972	4.89937	3.54224	0.00139379	0.0507729	-1.22558
ENSG00000150456_N6AMT2	-0.85418	1.1553	-3.44322	0.00180475	0.0586427	-1.22726
ENSG00000157350_ST3GAL2	-0.455027	5.29333	-3.571	0.00129255	0.0490297	-1.24645
ENSG00000101665_SMAD7	-1.22084	1.93822	-3.4585	0.00173445	0.057851	-1.25409
ENSG00000106069_CHN2	0.980944	2.00815	3.42295	0.00190229	0.0607932	-1.2617
ENSG00000282798_LLNLR-222A1.1	1.44342	-0.0619907	3.43243	0.00185606	0.0595337	-1.26365
ENSG00000125551_PLGLB2	-2.0115	-2.04955	-3.50039	0.00155503	0.0542675	-1.27518
ENSG00000163466_ARPC2	-0.4315	7.28801	-3.60471	0.00118293	0.0468049	-1.27787
ENSG00000188766_SPRED3	-1.32761	2.25803	-3.44231	0.00180902	0.0586722	-1.27951
ENSG00000068024_HDAC4	0.404529	5.15557	3.5561	0.00134406	0.0497931	-1.28315
ENSG00000271167_LINC01109	-1.93013	-1.74599	-3.4921	0.00158903	0.0552331	-1.2856
ENSG00000065357_DGKA	-1.13535	2.04143	-3.42054	0.00191423	0.0610627	-1.29243
ENSG00000111348_ARHGDIB	-1.93341	-0.825488	-3.41458	0.001944	0.0616744	-1.29822
ENSG00000196937_FAM3C	-0.891785	6.4331	-3.58339	0.00125114	0.0481922	-1.29933
ENSG00000161847_RAVER1	0.540033	6.65298	3.5819	0.00125606	0.0482753	-1.29998
ENSG00000278743_RP11-707G18.1	1.32967	-0.800952	3.41088	0.00196275	0.0617118	-1.30021
ENSG00000029534_ANK1	-0.850149	6.30563	-3.56375	0.00131737	0.0495621	-1.30183
ENSG00000125945_ZNF436	0.539936	4.31204	3.48931	0.00160064	0.0552614	-1.31109
ENSG00000141668_CBLN2	1.80085	-0.33561	3.50499	0.00153646	0.0539431	-1.31381
ENSG00000079432_CIC	0.334243	7.22495	3.58088	0.00125942	0.048298	-1.31977
ENSG00000072163_LIMS2	-0.962643	3.03098	-3.46223	0.00171769	0.0575279	-1.32111
ENSG00000223799_IL10RB-AS1	0.856645	4.55514	3.46388	0.00171032	0.057391	-1.32178
ENSG00000164197_RNF180	-1.51453	0.00738443	-3.39402	0.00205037	0.0636599	-1.32268
ENSG00000137824_RMDN3	-0.416055	4.88265	-3.5326	0.00142944	0.0516403	-1.32578
ENSG00000215788_TNFRSF25	-0.737121	1.23681	-3.41672	0.00193326	0.0615574	-1.32946
ENSG00000143355_LHX9	-0.836716	-1.81278	-3.39206	0.00206075	0.0638687	-1.32968
ENSG00000279692_RP11-1055B8.1	0.686575	2.9501	3.48886	0.00160251	0.0552614	-1.33466
ENSG00000227775_RP1-283E3.4	0.432276	3.69713	3.45132	0.00176716	0.0581795	-1.33691
ENSG00000141574_SECTM1	1.01949	0.941569	3.38291	0.00211013	0.0649377	-1.34614
ENSG00000164050_PLXNB1	-0.349519	5.55446	-3.54518	0.00138311	0.0507148	-1.35365
ENSG00000151883_PARP8	-1.12572	-0.541626	-3.37747	0.00214	0.0653954	-1.35991
ENSG00000111404_RERGL	1.66567	-2.05983	3.48794	0.00160636	0.0552847	-1.36041
ENSG00000166913_YWHAB	-0.787721	7.99463	-3.58774	0.00123691	0.0478897	-1.36096
ENSG00000100399_CHADL	1.13934	0.418588	3.38006	0.00212573	0.0651879	-1.36212
ENSG00000123908_AGO2	0.549404	7.47604	3.5727	0.00128676	0.0489165	-1.37551
ENSG00000128510_CPA4	-1.79191	1.47899	-3.4093	0.00197082	0.0617394	-1.37929
ENSG00000281468_CTC-459F4.9	1.21629	-1.02449	3.38894	0.0020775	0.0641599	-1.38426
ENSG00000173436_MINOS1	-0.366181	6.13428	-3.54022	0.00140119	0.0509362	-1.38878
ENSG00000175161_CADM2	0.785612	5.42883	3.47195	0.00167475	0.0565627	-1.39167
ENSG00000276131_RP11-481J2.3	1.02002	0.0105843	3.3536	0.00227601	0.0680036	-1.4129
ENSG00000225151_GOLGA2P7	0.351976	6.68035	3.52958	0.00144077	0.0518807	-1.41663
ENSG00000101182_PSMA7	-0.411305	9.46997	-3.58541	0.00124453	0.0480438	-1.42285
ENSG00000179750_APOBEC3B	-0.522959	3.12814	-3.45714	0.0017406	0.057851	-1.42429
ENSG00000179673_RPRML	1.29566	2.21036	3.41514	0.00194119	0.0616744	-1.42777
ENSG00000149115_TNKS1BP1	0.473401	6.95969	3.5389	0.00140605	0.0510067	-1.43188
ENSG00000128606_LRRC17	-1.16261	4.84488	-3.50613	0.00153188	0.0538907	-1.43324
ENSG00000129657_SEC14L1	-0.744588	7.12018	-3.54348	0.00138929	0.0507148	-1.43547
ENSG00000196376_SLC35F1	1.80844	0.799147	3.346	0.00232101	0.068872	-1.43838
ENSG00000250091_DNAH10OS	1.33054	-0.258793	3.34256	0.00234169	0.0692546	-1.44095
ENSG00000143153_ATP1B1	-0.420397	4.25757	-3.46918	0.00168688	0.0568231	-1.44183
ENSG00000104660_LEPROTL1	-0.509105	4.55954	-3.44677	0.00178815	0.0583801	-1.44216
ENSG00000171608_PIK3CD	-1.34679	3.22137	-3.41213	0.00195643	0.0617118	-1.44301
ENSG00000075340_ADD2	2.0346	1.96453	3.37492	0.00215413	0.0657122	-1.44841
ENSG00000135269_TES	-0.656037	2.68535	-3.43247	0.00185587	0.0595337	-1.45721
ENSG00000161905_ALOX15	2.21208	2.03881	3.3467	0.00231684	0.068872	-1.46279
ENSG00000091527_CDV3	-0.457115	7.38681	-3.54488	0.00138418	0.0507148	-1.46285
ENSG00000123095_BHLHE41	2.0342	-0.0116513	3.33058	0.00241501	0.0707039	-1.46527
ENSG00000070610_GBA2	0.446655	5.99535	3.49112	0.00159311	0.0552361	-1.46929
ENSG00000133872_SARAF	-0.310806	6.35458	-3.48401	0.00162292	0.0554358	-1.46941
ENSG00000188191_PRKAR1B	-0.755939	4.60503	-3.45171	0.00176536	0.0581795	-1.47054
ENSG00000113838_TBCCD1	0.465288	4.30879	3.41016	0.0019664	0.0617118	-1.47244
ENSG00000109917_ZPR1	0.542361	5.41349	3.45746	0.00173911	0.057851	-1.47348
ENSG00000269951_RP11-797A18.6	0.942684	1.70024	3.36563	0.00220646	0.0667253	-1.47561
ENSG00000167889_MGAT5B	-1.34158	0.733272	-3.34737	0.00231286	0.068872	-1.48138
ENSG00000214872_SMTNL1	1.06866	2.16147	3.36645	0.00220177	0.0666992	-1.48585
ENSG00000152785_BMP3	3.01391	-1.28236	3.36147	0.00223026	0.067047	-1.48995
ENSG00000117394_SLC2A1	-1.05269	6.50761	-3.5081	0.00152401	0.053831	-1.4917
ENSG00000132405_TBC1D14	0.28931	6.79244	3.50146	0.00155067	0.0542409	-1.49794
ENSG00000137124_ALDH1B1	0.52783	7.73822	3.50719	0.00152766	0.0538509	-1.5165
ENSG00000204389_HSPA1A	0.858385	3.96162	3.30398	0.00258588	0.0733676	-1.51834
ENSG00000198668_CALM1	-0.518473	7.87374	-3.52542	0.00145653	0.0521867	-1.52802
ENSG00000171004_HS6ST2	-0.601771	5.85551	-3.50134	0.00155116	0.0542409	-1.52829
ENSG00000162729_IGSF8	-0.790622	4.58883	-3.41313	0.00195133	0.0617118	-1.52966
ENSG00000185338_SOCS1	1.13495	2.88091	3.32258	0.00246522	0.0715734	-1.53438
ENSG00000134046_MBD2	-0.898398	4.68173	-3.43661	0.00183601	0.059108	-1.53655
ENSG00000273066_RP11-216L13.19	0.524295	3.71614	3.38156	0.00211749	0.0650495	-1.53682
ENSG00000245975_RP11-30K9.6	1.04179	-0.368003	3.30653	0.00256898	0.0732452	-1.53843
ENSG00000124570_SERPINB6	0.373467	5.69432	3.45269	0.00176085	0.0581795	-1.54272
ENSG00000149260_CAPN5	-0.759464	3.93075	-3.39944	0.00202178	0.0629701	-1.5433
ENSG00000271776_RP11-52L5.6	0.827523	1.51978	3.29761	0.00262847	0.0742138	-1.54479
ENSG00000225028_RP11-330M19.1	1.12245	-1.68776	3.2917	0.00266862	0.0748629	-1.54504
ENSG00000139914_FITM1	0.592891	6.27352	3.48407	0.00162265	0.0554358	-1.54531
ENSG00000132832_LINC01260	-2.01054	-1.19291	-3.34539	0.00232468	0.068872	-1.54691
ENSG00000108439_PNPO	-0.666331	3.00394	-3.35911	0.0022439	0.0671593	-1.54735
ENSG00000107338_SHB	-0.414942	5.41184	-3.43923	0.00182356	0.0589245	-1.55198
ENSG00000087157_PGS1	-0.436576	6.30053	-3.48388	0.00162346	0.0554358	-1.55348
ENSG00000173083_HPSE	-1.00864	1.02315	-3.28724	0.00269926	0.075591	-1.55813
ENSG00000215270_LA16c-60H5.7	0.995632	1.48435	3.28667	0.00270324	0.075591	-1.56087
ENSG00000135362_PRR5L	-1.03552	1.9042	-3.36109	0.00223247	0.067047	-1.5612
ENSG00000140564_FURIN	0.581593	6.04792	3.43686	0.00183483	0.059108	-1.57072
ENSG00000204950_LRRC10B	0.718591	6.04135	3.44445	0.001799	0.0585649	-1.57334
ENSG00000158882_TOMM40L	-0.43042	3.95558	-3.3738	0.00216041	0.0657661	-1.58115
ENSG00000141540_TTYH2	-0.688333	6.95609	-3.4747	0.00166278	0.0565221	-1.58503
ENSG00000279595_RP11-854K16.4	1.79551	-0.402611	3.27579	0.00277956	0.0773533	-1.58945
ENSG00000226742_HSBP1L1	1.51131	-1.47915	3.36167	0.00222912	0.067047	-1.59248
ENSG00000151233_GXYLT1	-1.03605	5.15309	-3.47419	0.00166499	0.0565221	-1.59303
ENSG00000048540_LMO3	1.10201	-0.0631883	3.29388	0.00265373	0.0745652	-1.59674
ENSG00000184371_CSF1	-0.972425	1.10997	-3.27983	0.00275102	0.0768041	-1.60471
ENSG00000143549_TPM3	-0.423006	8.10028	-3.48593	0.00161481	0.0554358	-1.60558
ENSG00000171119_NRTN	0.684286	3.18493	3.39891	0.00202454	0.0629701	-1.60623
ENSG00000162745_OLFML2B	-0.552853	7.84395	-3.47168	0.00167591	0.0565627	-1.60655
ENSG00000155926_SLA	0.961603	0.432875	3.29983	0.00261352	0.0740313	-1.61142
ENSG00000063978_RNF4	0.334758	6.53932	3.44837	0.00178074	0.0583801	-1.61194
ENSG00000151136_BTBD11	0.784176	-0.323273	3.29839	0.00262318	0.0741846	-1.62007
ENSG00000151348_EXT2	-0.447112	6.78816	-3.46149	0.00172099	0.0575279	-1.62186
ENSG00000145949_MYLK4	1.47457	1.27763	3.26681	0.00284421	0.0790265	-1.62233
ENSG00000112763_BTN2A1	-0.464628	4.83816	-3.40426	0.00199671	0.0624385	-1.62271
ENSG00000187123_LYPD6	-0.672724	3.95543	-3.37325	0.00216343	0.0657661	-1.62418
ENSG00000272572_RP11-179B2.2	0.956176	-0.365117	3.25801	0.00290885	0.0796805	-1.62511
ENSG00000197852_FAM212B	0.468039	6.73155	3.44638	0.00178998	0.0583801	-1.62696
ENSG00000249459_ZNF286B	-0.411847	4.26945	-3.40282	0.00200415	0.0625587	-1.62832
ENSG00000205930_C21orf62-AS1	1.89493	-1.52145	3.33509	0.00238718	0.0701243	-1.63646
ENSG00000234912_SNHG20	0.555622	3.42496	3.32972	0.00242035	0.0707416	-1.64897
ENSG00000070404_FSTL3	-0.801056	5.16837	-3.36699	0.00219871	0.0666992	-1.65303
ENSG00000126453_BCL2L12	0.459612	6.0882	3.41101	0.0019621	0.0617118	-1.65887
ENSG00000100348_TXN2	0.411944	5.96684	3.41074	0.00196348	0.0617118	-1.66028
ENSG00000083857_FAT1	0.565186	7.41342	3.45278	0.00176045	0.0581795	-1.66451
ENSG00000099998_GGT5	-1.11658	0.270047	-3.24692	0.00299243	0.0811135	-1.66478
ENSG00000160207_HSF2BP	-0.838662	0.753323	-3.24624	0.00299764	0.0811135	-1.67038
ENSG00000185404_SP140L	-1.14526	2.00984	-3.26291	0.00287266	0.0795636	-1.67167
ENSG00000075618_FSCN1	0.482733	9.93781	3.49056	0.00159545	0.0552361	-1.67722
ENSG00000234494_SP2-AS1	1.11787	-0.214187	3.23431	0.00309025	0.0819479	-1.67884
ENSG00000213413_PVRIG	0.983037	-1.45745	3.24106	0.00303752	0.0811432	-1.67886
ENSG00000171385_KCND3	0.772177	4.01976	3.32035	0.00247939	0.071746	-1.68034
ENSG00000130997_POLN	-1.65263	-1.58127	-3.23937	0.0030506	0.0811432	-1.69089
ENSG00000185669_SNAI3	1.02994	0.38697	3.22335	0.0031777	0.0835056	-1.6919
ENSG00000107130_NCS1	0.367901	7.91424	3.44673	0.00178834	0.0583801	-1.69399
ENSG00000162746_FCRLB	0.82829	1.49057	3.253	0.00294632	0.0803287	-1.69476
ENSG00000211448_DIO2	1.7171	3.51695	3.34537	0.00232481	0.068872	-1.70226
ENSG00000131711_MAP1B	-0.527689	6.53734	-3.42991	0.00186823	0.0598141	-1.70262
ENSG00000188266_HYKK	-0.496557	2.49474	-3.25863	0.00290431	0.0796805	-1.70575
ENSG00000162551_ALPL	1.31912	-0.105871	3.21553	0.00324159	0.0845479	-1.70941
ENSG00000205581_HMGN1	-0.338893	7.94852	-3.4538	0.0017558	0.0581795	-1.71158
ENSG00000166250_CLMP	0.74295	1.34685	3.3368	0.00237665	0.0699329	-1.72051
ENSG00000116701_NCF2	-2.34687	-2.0959	-3.24005	0.00304534	0.0811432	-1.7211
ENSG00000167693_NXN	0.395302	5.59661	3.39124	0.00206515	0.0638914	-1.72506
ENSG00000164741_DLC1	0.907463	2.20409	3.20723	0.00331075	0.085711	-1.73413
ENSG00000011198_ABHD5	-0.615048	2.20505	-3.26149	0.00288311	0.0796805	-1.74774
ENSG00000280424_CITF22-92A6.2	0.9231	0.766617	3.21331	0.00325997	0.0847969	-1.75032
ENSG00000143367_TUFT1	-0.79491	4.29119	-3.31616	0.00250622	0.0722828	-1.75593
ENSG00000172478_C2orf54	1.73352	-1.72324	3.19451	0.00341943	0.0871031	-1.7561
ENSG00000166401_SERPINB8	-1.22603	1.46777	-3.20966	0.00329034	0.0853092	-1.75637
ENSG00000125898_FAM110A	0.573609	5.64542	3.38499	0.00209882	0.0647038	-1.75707
ENSG00000120217_CD274	-1.38019	-2.06594	-3.19514	0.00341396	0.0870909	-1.75989
ENSG00000102879_CORO1A	-0.850655	3.58615	-3.31009	0.00254562	0.0730346	-1.76349
ENSG00000143473_KCNH1	-1.39273	2.31183	-3.23171	0.00311078	0.0822425	-1.77294
ENSG00000226220_CICP22	1.54018	-1.66449	3.19861	0.00338399	0.0866481	-1.77659
ENSG00000144339_TMEFF2	0.498679	3.64823	3.30441	0.00258299	0.0733676	-1.77744
ENSG00000138772_ANXA3	-1.02418	0.375456	-3.20417	0.00333655	0.086016	-1.7801
ENSG00000259498_RP11-244F12.3	-1.46772	-1.42692	-3.18118	0.00353697	0.0885919	-1.7815
ENSG00000174028_FAM3C2	-1.16769	2.95255	-3.25844	0.00290569	0.0796805	-1.78263
ENSG00000116985_BMP8B	1.30189	4.51083	3.32276	0.00246408	0.0715734	-1.78278
ENSG00000145604_SKP2	-0.62198	9.0541	-3.44116	0.00181443	0.0587384	-1.78713
ENSG00000178752_FAM132B	-0.889595	4.44077	-3.2648	0.00285885	0.079307	-1.78795
ENSG00000040633_PHF23	-0.395688	5.37058	-3.3405	0.00235413	0.0695045	-1.78856
ENSG00000101306_MYLK2	1.40857	2.30235	3.21157	0.00327442	0.0850229	-1.7895
ENSG00000004961_HCCS	-0.486894	5.35646	-3.3781	0.00213652	0.0653954	-1.79159
ENSG00000167157_PRRX2	1.90565	-2.02873	3.24249	0.00302643	0.0811432	-1.8004
ENSG00000102931_ARL2BP	0.356241	5.49226	3.35969	0.00224051	0.0671593	-1.80202
ENSG00000156413_FUT6	1.06688	-0.677492	3.17952	0.00355189	0.0887921	-1.80306
ENSG00000187398_LUZP2	0.964547	4.26898	3.30724	0.00256429	0.0732314	-1.80632
ENSG00000138623_SEMA7A	-0.905912	2.5135	-3.24614	0.00299835	0.0811135	-1.81213
ENSG00000130270_ATP8B3	-1.53937	-0.82622	-3.19252	0.00343676	0.0871883	-1.81338
ENSG00000198964_SGMS1	0.576911	3.84964	3.26076	0.00288852	0.0796805	-1.82113
ENSG00000136274_NACAD	-0.451182	4.87642	-3.32375	0.00245784	0.0715734	-1.82238
ENSG00000171813_PWWP2B	0.84637	2.87745	3.18098	0.0035388	0.0885919	-1.82884
ENSG00000138111_MFSD13A	0.711555	1.05237	3.17699	0.00357473	0.0891079	-1.83748
ENSG00000215790_SLC35E2	0.50189	3.78774	3.2437	0.00301713	0.0811432	-1.84019
ENSG00000272768_RP4-673M15.1	-0.589798	4.56082	-3.31478	0.00251513	0.0723005	-1.84074
ENSG00000169213_RAB3B	-0.851259	1.74765	-3.19311	0.0034316	0.0871883	-1.84852
ENSG00000115085_ZAP70	1.49463	-1.46412	3.19772	0.00339164	0.0866481	-1.84864
ENSG00000063322_MED29	0.368394	6.31375	3.33881	0.00236443	0.0696907	-1.84956
ENSG00000168702_LRP1B	0.654868	1.1562	3.22524	0.00316244	0.0832299	-1.853
ENSG00000139517_LNX2	0.383869	4.42229	3.29573	0.00264116	0.0744518	-1.86256
ENSG00000114626_ABTB1	-0.660716	3.74742	-3.26005	0.00289372	0.0796805	-1.86568
ENSG00000283078_RP11-11M20.4	0.707768	0.971696	3.15153	0.00381261	0.092526	-1.86853
ENSG00000127124_HIVEP3	-0.533093	3.45781	-3.29435	0.00265051	0.0745652	-1.87704
ENSG00000125779_PANK2	-0.266196	5.57838	-3.31647	0.00250427	0.0722828	-1.87874
ENSG00000182359_KBTBD3	0.875932	0.471222	3.13205	0.00400468	0.0962298	-1.88511
ENSG00000186298_PPP1CC	0.339592	7.24962	3.36181	0.00222831	0.067047	-1.88683
ENSG00000214514_KRT42P	1.35988	-0.862119	3.1334	0.00399111	0.0960564	-1.88963
ENSG00000184985_SORCS2	0.947153	3.42324	3.16275	0.00370593	0.0908213	-1.90162
ENSG00000186297_GABRA5	1.42487	-0.894125	3.12773	0.00404851	0.0969029	-1.90898
ENSG00000279873_LINC01126	1.06172	-0.64732	3.12058	0.00412207	0.0976416	-1.91045
ENSG00000181798_LINC00471	0.804469	0.251402	3.12132	0.00411441	0.0976416	-1.91046
ENSG00000181409_AATK	0.71697	5.86497	3.32169	0.00247085	0.0716177	-1.91677
ENSG00000107984_DKK1	-1.878	-0.0124535	-3.12719	0.00405405	0.0969029	-1.9225
ENSG00000008838_MED24	0.332068	6.26037	3.31545	0.00251081	0.0722955	-1.92344
ENSG00000126778_SIX1	-0.41613	6.79505	-3.32716	0.00243638	0.0710909	-1.9311
ENSG00000130522_JUND	0.835341	6.8871	3.33382	0.00239496	0.0702349	-1.93464
ENSG00000167861_HID1	-1.37394	0.344309	-3.11985	0.00412972	0.0976416	-1.9379
ENSG00000272734_ADIRF-AS1	1.06725	0.946957	3.10622	0.00427372	0.0997438	-1.94377
ENSG00000140416_TPM1	-1.36773	5.62405	-3.30514	0.00257816	0.0733676	-1.9511
ENSG00000167641_PPP1R14A	1.05028	0.452886	3.10603	0.0042758	0.0997438	-1.95187
ENSG00000204304_PBX2	0.390786	6.51899	3.30957	0.00254903	0.0730346	-1.96842
ENSG00000178826_TMEM139	1.16044	0.380544	3.09196	0.00442959	0.102103	-1.9709
ENSG00000146232_NFKBIE	-0.549284	3.21542	-3.20408	0.00333732	0.086016	-1.97829
ENSG00000261584_RP11-457M11.5	1.77889	-2.01	3.13603	0.00396465	0.0956836	-1.97855
ENSG00000227199_ST7-AS1	0.813287	2.88252	3.16357	0.00369829	0.0907648	-1.9894
ENSG00000260027_HOXB7	-0.475802	3.94108	-3.2132	0.00326086	0.0847969	-1.99602
ENSG00000142449_FBN3	-1.93241	-0.636964	-3.09358	0.00441156	0.101957	-2.00013
ENSG00000136859_ANGPTL2	0.593035	5.77484	3.25817	0.00290772	0.0796805	-2.00122
ENSG00000105792_CFAP69	-1.61914	-1.3665	-3.08618	0.00449423	0.103048	-2.0037
ENSG00000106404_CLDN15	0.665155	3.39813	3.15943	0.0037372	0.0912034	-2.00798
ENSG00000251485_AC068134.10	1.12101	0.319701	3.07593	0.00461118	0.104544	-2.01152
ENSG00000213719_CLIC1	-0.37225	7.37227	-3.30785	0.00256032	0.0732314	-2.01955
ENSG00000066322_ELOVL1	-0.463417	5.80481	-3.25056	0.00296476	0.0805796	-2.0335
ENSG00000140835_CHST4	-1.69948	-0.0369761	-3.07522	0.00461937	0.104544	-2.04458
ENSG00000174348_PODN	-1.2085	-0.46658	-3.06422	0.00474839	0.107047	-2.0451
ENSG00000148343_FAM73B	0.425052	5.63195	3.23968	0.00304824	0.0811432	-2.04697
ENSG00000100023_PPIL2	0.294248	6.14413	3.25544	0.002928	0.0799542	-2.05224
ENSG00000167987_VPS37C	0.506112	4.66308	3.19795	0.00338968	0.0866481	-2.05335
ENSG00000174721_FGFBP3	1.02858	0.872152	3.06157	0.00478001	0.107621	-2.0539
ENSG00000129521_EGLN3	-1.41488	4.35179	-3.24136	0.00303516	0.0811432	-2.0594
ENSG00000130943_PKDREJ	1.19317	0.756908	3.04282	0.00500914	0.111628	-2.06963
ENSG00000178700_DHFRL1	0.677111	2.78933	3.10673	0.00426827	0.0997438	-2.06963
ENSG00000198466_ZNF587	0.314974	5.42239	3.22135	0.00319395	0.0836725	-2.07141
ENSG00000278129_ZNF8	0.335682	5.53141	3.22874	0.00313442	0.082617	-2.07251
ENSG00000121064_SCPEP1	-0.54891	4.54402	-3.19104	0.0034497	0.0872374	-2.07331
ENSG00000179859_AC025335.1	0.713777	2.0132	3.07827	0.00458424	0.104426	-2.07625
ENSG00000223418_GS1-590J6.2	-0.972915	-1.30059	-3.04036	0.00503992	0.111999	-2.07809
ENSG00000173376_NDNF	1.51895	1.28488	3.08041	0.00455979	0.104298	-2.07865
ENSG00000105011_ASF1B	-0.364278	6.31357	-3.27783	0.00276514	0.077075	-2.0801
ENSG00000241288_RP11-379B18.5	0.768624	0.62496	3.04042	0.00503917	0.111999	-2.0851
ENSG00000185633_NDUFA4L2	0.826345	2.04095	3.12447	0.00408191	0.0973023	-2.08923
ENSG00000189127_ANKRD34B	0.660565	-0.743122	3.07536	0.00461785	0.104544	-2.08956
ENSG00000164853_UNCX	1.72092	-0.106338	3.03207	0.00514516	0.113195	-2.0923
ENSG00000135045_C9orf40	0.344171	3.89992	3.20651	0.00331675	0.0857393	-2.09262
ENSG00000125834_STK35	0.294002	6.14891	3.24009	0.00304503	0.0811432	-2.09277
ENSG00000133401_PDZD2	1.58626	0.418411	3.03925	0.00505399	0.112055	-2.09312
ENSG00000103005_USB1	0.328731	5.53792	3.25109	0.00296077	0.0805796	-2.10247
ENSG00000222047_C10orf55	-1.01253	-0.292521	-3.02929	0.00518102	0.11343	-2.1054
ENSG00000230733_AC092171.4	0.467663	4.36429	3.15378	0.00379099	0.0923869	-2.10621
ENSG00000106733_NMRK1	-0.478671	4.32276	-3.18213	0.00352852	0.0885919	-2.11251
ENSG00000047249_ATP6V1H	-0.382484	3.99521	-3.16059	0.00372628	0.0911121	-2.11278
ENSG00000167074_TEF	0.57493	4.94032	3.17297	0.00361132	0.0893813	-2.11593
ENSG00000245651_RP11-620J15.2	1.02781	-2.22128	3.02001	0.00530209	0.115501	-2.12184
ENSG00000117419_ERI3	0.370178	6.20079	3.2208	0.00319844	0.0836725	-2.12873
ENSG00000204438_GPANK1	-0.393866	4.64656	-3.17423	0.00359982	0.0892235	-2.12905
ENSG00000163659_TIPARP	0.493245	4.97485	3.17196	0.00362059	0.0894839	-2.13391
ENSG00000165275_TRMT10B	0.734571	1.27301	3.02489	0.00523805	0.114535	-2.13408
ENSG00000188659_SAXO2	1.75083	-0.8219	3.03406	0.00511977	0.112939	-2.13799
ENSG00000164707_SLC13A4	0.943499	0.40933	3.01324	0.00539208	0.116877	-2.14252
ENSG00000154240_CEP112	-0.708408	3.76394	-3.18859	0.0034712	0.0875274	-2.14331
ENSG00000233937_CTC-338M12.4	0.559472	2.27184	3.07895	0.00457643	0.104384	-2.14417
ENSG00000028277_POU2F2	-1.25262	-0.763267	-3.00634	0.0054853	0.11762	-2.14461
ENSG00000214517_PPME1	-0.596191	6.2634	-3.24044	0.0030423	0.0811432	-2.14826
ENSG00000090520_DNAJB11	-0.418021	6.86443	-3.23319	0.00309907	0.0820571	-2.156
ENSG00000067082_KLF6	-0.646723	4.51443	-3.18518	0.00350135	0.0881603	-2.15864
ENSG00000137309_HMGA1	0.411416	6.53728	3.2571	0.00291568	0.0797424	-2.15906
ENSG00000164506_STXBP5	-0.565852	5.28541	-3.20318	0.00334495	0.0860855	-2.16276
ENSG00000269318_AC007292.3	1.38804	-1.30788	3.00134	0.00555393	0.118763	-2.16398
ENSG00000182870_GALNT9	2.00273	-1.30707	3.03609	0.00509391	0.112654	-2.16499
ENSG00000105063_PPP6R1	0.499604	7.48215	3.24222	0.00302854	0.0811432	-2.16735
ENSG00000279382_RP11-449J21.3	-0.638266	1.11235	-3.02163	0.00528079	0.115181	-2.16746
ENSG00000072657_TRHDE	1.41952	-0.194828	3.00753	0.0054691	0.11762	-2.16758
ENSG00000132205_EMILIN2	-1.3679	1.47566	-2.99496	0.00564249	0.120068	-2.16947
ENSG00000148123_PLPPR1	1.9228	1.29051	3.00687	0.00547809	0.11762	-2.17072
ENSG00000231817_LINC01198	1.27984	-2.45337	3.00622	0.00548698	0.11762	-2.17104
ENSG00000196935_SRGAP1	0.568651	5.31039	3.16355	0.00369842	0.0907648	-2.17542
ENSG00000055163_CYFIP2	-0.992824	1.5249	-3.02413	0.00524802	0.114609	-2.18093
ENSG00000113812_ACTR8	-0.354188	4.2395	-3.14908	0.00383621	0.0929695	-2.18099
ENSG00000143398_PIP5K1A	-0.232593	7.02519	-3.2311	0.0031156	0.0822452	-2.18274
ENSG00000172493_AFF1	0.595762	4.65084	3.17011	0.00363758	0.0897766	-2.18387
ENSG00000108187_PBLD	-0.92674	-0.0254947	-2.98505	0.0057829	0.121686	-2.18668
ENSG00000204060_FOXO6	0.762435	6.04887	3.2023	0.00335248	0.0861523	-2.1867
ENSG00000260641_RP11-1299A16.3	1.43587	-1.19966	2.9918	0.00568683	0.120571	-2.18677
ENSG00000064666_CNN2	-0.432029	7.82165	-3.24301	0.00302244	0.0811432	-2.18742
ENSG00000196517_SLC6A9	1.40111	-0.630272	2.99346	0.00566352	0.120222	-2.19184
ENSG00000271605_MILR1	-1.1729	-2.10903	-2.979	0.0058701	0.122962	-2.20167
ENSG00000120963_ZNF706	-0.326437	5.06621	-3.17429	0.00359929	0.0892235	-2.20209
ENSG00000260136_CTD-2270L9.4	-0.750527	1.3072	-2.98482	0.00578613	0.121686	-2.20846
ENSG00000237989_AP001046.5	-0.61924	3.99582	-3.11597	0.00417017	0.0983169	-2.20906
ENSG00000188223_AC002398.9	-3.76774	0.209332	-2.97124	0.00598396	0.124748	-2.21423
ENSG00000169242_EFNA1	-0.903023	1.18838	-2.98467	0.00578827	0.121686	-2.21815
ENSG00000214029_ZNF891	0.558999	3.48401	3.10686	0.00426686	0.0997438	-2.21948
ENSG00000158604_TMED4	0.652447	6.58141	3.19178	0.00344315	0.0871982	-2.22008
ENSG00000259070_LINC00639	1.36754	1.01324	3.0079	0.00546419	0.11762	-2.22123
ENSG00000111752_PHC1	-0.364357	5.87749	-3.18981	0.00346047	0.0873831	-2.22574
ENSG00000214184_GCC2-AS1	1.12054	-0.876868	2.97001	0.00600216	0.124978	-2.23096
ENSG00000118680_MYL12B	-0.424219	7.03901	-3.1924	0.00343776	0.0871883	-2.23154
ENSG00000182534_MXRA7	-0.30701	7.88506	-3.2347	0.00308716	0.0819479	-2.23434
ENSG00000141527_CARD14	0.730393	-0.367262	2.95912	0.00616584	0.126574	-2.2414
ENSG00000064989_CALCRL	1.21457	3.52696	3.09378	0.00440933	0.101957	-2.24316
ENSG00000174227_PIGG	-0.308395	5.38511	-3.15258	0.00380249	0.092526	-2.24472
ENSG00000261186_RP11-341N2.1	1.52008	-1.33646	2.96405	0.00609126	0.126106	-2.24659
ENSG00000007402_CACNA2D2	1.98058	-1.01601	2.99587	0.00562977	0.119944	-2.24891
ENSG00000105647_PIK3R2	0.719447	6.78786	3.19981	0.0033737	0.0865702	-2.25009
ENSG00000160097_FNDC5	-0.923538	6.70617	-3.18198	0.00352987	0.0885919	-2.25057
ENSG00000182718_ANXA2	-0.735384	8.7587	-3.21996	0.00320525	0.0837251	-2.25625
ENSG00000167550_RHEBL1	-0.497804	2.45231	-3.05242	0.00489058	0.109405	-2.25685
ENSG00000165072_MAMDC2	-1.57169	2.54194	-3.09666	0.00437764	0.101712	-2.25914
ENSG00000053108_FSTL4	0.884136	1.3927	3.03739	0.0050774	0.112431	-2.26061
ENSG00000172379_ARNT2	-2.22412	1.60847	-2.94663	0.00635881	0.128569	-2.26354
ENSG00000160877_NACC1	0.265018	7.72245	3.2211	0.00319593	0.0836725	-2.26422
ENSG00000092051_JPH4	-1.60385	-0.0482699	-2.94883	0.0063244	0.128246	-2.26444
ENSG00000182759_MAFA	0.585875	4.65953	3.09586	0.00438646	0.101781	-2.27022
ENSG00000123096_SSPN	1.07474	1.46216	2.96557	0.0060684	0.12602	-2.27035
ENSG00000140945_CDH13	-0.274175	5.81061	-3.13483	0.00397667	0.0958411	-2.2714
ENSG00000158023_WDR66	-1.2412	-0.242105	-2.94476	0.0063882	0.12872	-2.27243
ENSG00000187775_DNAH17	0.850414	3.29753	3.05511	0.00485773	0.109008	-2.283
ENSG00000165801_ARHGEF40	-0.471372	6.46478	-3.16817	0.00365548	0.0899641	-2.28514
ENSG00000114353_GNAI2	0.391156	6.49236	3.1777	0.00356828	0.0890743	-2.28773
ENSG00000182791_CCDC87	-1.34876	-1.24127	-2.94812	0.00633547	0.128246	-2.29461
ENSG00000134864_GGACT	1.21291	-1.86382	2.93091	0.00660984	0.131212	-2.29489
ENSG00000182256_GABRG3	0.747469	1.07558	2.96301	0.00610692	0.126106	-2.29792
ENSG00000154930_ACSS1	0.498366	4.0919	3.09304	0.00441754	0.10196	-2.29921
ENSG00000261175_CTD-2015G9.2	1.12179	-1.64353	2.92868	0.0066462	0.13153	-2.30546
ENSG00000121578_B4GALT4	0.438149	3.47592	3.0549	0.00486037	0.109008	-2.30727
ENSG00000159176_CSRP1	-0.753061	7.39542	-3.17449	0.00359747	0.0892235	-2.30934
ENSG00000119408_NEK6	-0.568401	6.27116	-3.14699	0.00385659	0.0933339	-2.31331
ENSG00000131650_KREMEN2	-0.646963	5.34148	-3.1231	0.00409603	0.0975057	-2.32382
ENSG00000231551_RP11-495P10.1	-1.567	-1.87639	-2.93136	0.00660259	0.131212	-2.32411
ENSG00000163932_PRKCD	-0.377952	3.95316	-3.08033	0.0045607	0.104298	-2.32455
ENSG00000147434_CHRNA6	2.35757	-1.53191	2.92574	0.00669448	0.131545	-2.33079
ENSG00000154065_ANKRD29	0.88283	3.54737	2.94244	0.00642489	0.129156	-2.33328
ENSG00000106006_HOXA6	0.936817	-0.616696	2.92395	0.00672397	0.131976	-2.33385
ENSG00000259362_RP11-307C19.1	1.77953	-1.77797	2.92166	0.00676191	0.132126	-2.33557
ENSG00000269834_ZNF528-AS1	0.919316	2.52774	2.96005	0.00615176	0.126434	-2.33571
ENSG00000223396_RP11-134G8.5	1.39155	-0.273695	2.91658	0.00684684	0.133189	-2.33627
ENSG00000178951_ZBTB7A	0.470444	5.38686	3.11626	0.00416714	0.0983169	-2.33687
ENSG00000149972_CNTN5	1.39697	-0.139671	2.92711	0.00667186	0.13153	-2.33771
ENSG00000075303_SLC25A40	-0.491572	3.94764	-3.10232	0.00431587	0.10041	-2.34699
ENSG00000227128_LBX1-AS1	0.455443	2.27051	3.04995	0.00492078	0.109939	-2.35046
ENSG00000183742_MACC1	1.4183	-1.80378	2.93568	0.00653263	0.13087	-2.35142
ENSG00000115361_ACADL	1.12367	-0.825089	2.90476	0.00704818	0.135392	-2.35185
ENSG00000169914_OTUD3	-0.653523	5.97835	-3.16038	0.00372824	0.0911121	-2.35446
ENSG00000090339_ICAM1	-1.30923	-1.79253	-2.90403	0.00706095	0.135392	-2.35516
ENSG00000260412_RP11-438B23.2	1.2651	-1.318	2.90001	0.00713073	0.135983	-2.35641
ENSG00000219438_FAM19A5	1.36641	0.547435	2.91253	0.00691527	0.134128	-2.359
ENSG00000130413_STK33	0.604678	1.36182	2.95147	0.00628339	0.128148	-2.36252
ENSG00000214022_REPIN1	0.642895	8.09824	3.17487	0.00359399	0.0892235	-2.36361
ENSG00000100979_PLTP	-0.510849	4.2594	-3.07957	0.00456938	0.10436	-2.36617
ENSG00000107262_BAG1	-0.56373	5.45407	-3.12508	0.00407567	0.0972865	-2.36791
ENSG00000076554_TPD52	1.19932	0.73161	2.89014	0.00730531	0.137526	-2.3782
ENSG00000102287_GABRE	0.776894	1.94148	2.92663	0.00667977	0.13153	-2.37875
ENSG00000081870_HSPB11	-1.14083	4.39105	-3.07555	0.0046156	0.104544	-2.38082
ENSG00000162909_CAPN2	-0.398948	7.5987	-3.16904	0.00364747	0.0898937	-2.3846
ENSG00000120318_ARAP3	-0.46021	0.270214	-3.05314	0.00488174	0.109347	-2.38894
ENSG00000105355_PLIN3	-0.448843	6.17927	-3.12817	0.00404409	0.0969029	-2.38913
ENSG00000256664_RP11-611O2.3	1.27802	0.322509	2.88217	0.00744906	0.139163	-2.39346
ENSG00000133816_MICAL2	-0.572786	3.50561	-3.03163	0.00515081	0.113195	-2.40148
ENSG00000179361_ARID3B	-0.416797	4.61098	-3.10988	0.00423453	0.099446	-2.40262
ENSG00000177697_CD151	-0.351593	7.69694	-3.14187	0.0039067	0.0944154	-2.40787
ENSG00000115042_FAHD2A	0.326384	4.56333	3.03273	0.00513676	0.113171	-2.41313
ENSG00000189058_APOD	2.28768	-1.80647	2.90074	0.00711801	0.135889	-2.41386
ENSG00000180537_RNF182	1.45963	-1.06817	2.89752	0.00717442	0.136509	-2.41541
ENSG00000260563_RP13-516M14.1	0.636804	1.35184	2.92634	0.00668455	0.13153	-2.42199
ENSG00000100077_ADRBK2	-0.683319	6.14878	-3.13159	0.00400935	0.0962298	-2.42425
ENSG00000076043_REXO2	-0.388578	4.77758	-3.06654	0.0047209	0.106565	-2.42449
ENSG00000088387_DOCK9	-0.473981	5.27342	-3.10317	0.00430665	0.10033	-2.42491
ENSG00000005884_ITGA3	-2.34477	2.42427	-2.94984	0.00630862	0.128148	-2.42555
ENSG00000235426_RP11-342M3.5	1.95272	-2.1484	2.89008	0.00730626	0.137526	-2.42706
ENSG00000138435_CHRNA1	-0.742759	8.46622	-3.15161	0.00381178	0.092526	-2.42795
ENSG00000156219_ART3	1.32021	-0.234783	2.86462	0.00777511	0.143261	-2.43115
ENSG00000090554_FLT3LG	-1.18407	-1.31847	-2.86377	0.0077912	0.143357	-2.43173
ENSG00000130479_MAP1S	0.384268	6.53664	3.12163	0.00411117	0.0976416	-2.43417
ENSG00000279791_RP11-499E14.1	1.70686	-1.7126	2.87513	0.00757822	0.140986	-2.43986
ENSG00000112078_KCTD20	-0.252637	6.4377	-3.1155	0.00417518	0.0983169	-2.44607
ENSG00000006740_ARHGAP44	0.990236	0.412719	2.86647	0.00774003	0.143162	-2.4469
ENSG00000101290_CDS2	-0.686081	6.23341	-3.08692	0.0044859	0.102993	-2.45092
ENSG00000275902_RP13-1032I1.11	1.46711	-1.89695	2.84598	0.00813616	0.147426	-2.46164
ENSG00000132589_FLOT2	-0.381022	6.67517	-3.1085	0.0042493	0.0996587	-2.4636
ENSG00000095203_EPB41L4B	0.911847	1.83821	2.87509	0.00757893	0.140986	-2.46635
ENSG00000164938_TP53INP1	0.504047	3.71284	2.96361	0.00609786	0.126106	-2.47683
ENSG00000167081_PBX3	-0.398176	5.66197	-3.07611	0.00460912	0.104544	-2.48347
ENSG00000234432_RP11-1275H24.1	1.14458	-0.617767	2.83941	0.00826706	0.149018	-2.48517
ENSG00000111674_ENO2	-0.749977	2.2115	-2.92174	0.00676059	0.132126	-2.487
ENSG00000139514_SLC7A1	0.539359	7.94121	3.11994	0.00412873	0.0976416	-2.48703
ENSG00000185386_MAPK11	-0.546333	1.72753	-2.96521	0.00607387	0.12602	-2.49215
ENSG00000038295_TLL1	-0.858298	-0.449756	-2.90457	0.00705161	0.135392	-2.49243
ENSG00000187607_ZNF286A	-0.55819	6.28785	-3.09495	0.00439643	0.101877	-2.49739
ENSG00000204779_FOXD4L5	0.76695	0.944475	2.84797	0.00809682	0.147029	-2.49812
ENSG00000153820_SPHKAP	2.07992	-1.21816	2.84373	0.00818077	0.147924	-2.50089
ENSG00000088367_EPB41L1	-0.876425	3.42607	-2.98188	0.00582839	0.122382	-2.50287
ENSG00000196843_ARID5A	-0.608395	4.35562	-2.98902	0.0057262	0.121111	-2.50321
ENSG00000113272_THG1L	0.409857	4.59469	2.99949	0.00557949	0.119163	-2.51071
ENSG00000115457_IGFBP2	-0.788698	7.88098	-3.1139	0.00419194	0.0985783	-2.51109
ENSG00000159753_RLTPR	-0.869973	0.886733	-2.88219	0.00744866	0.139163	-2.5121
ENSG00000163602_RYBP	0.476669	5.0157	3.02949	0.0051784	0.11343	-2.51267
ENSG00000198863_RUNDC1	-0.42853	4.56215	-3.00546	0.0054974	0.117698	-2.51506
ENSG00000157613_CREB3L1	-1.49502	1.47857	-2.86267	0.00781223	0.14349	-2.51537
ENSG00000248477_RP11-848G14.2	0.897082	-1.14293	2.81821	0.00870349	0.154337	-2.51756
ENSG00000197599_CCDC154	1.07863	1.26131	2.83857	0.00828402	0.149018	-2.52679
ENSG00000160460_SPTBN4	1.20107	-0.263913	2.81281	0.00881807	0.154951	-2.52737
ENSG00000244274_DBNDD2	-0.697552	1.65737	-2.91352	0.00689845	0.134044	-2.52745
ENSG00000279041_CTD-2373N4.3	-0.97644	-0.638963	-2.81231	0.00882873	0.154982	-2.52998
ENSG00000099337_KCNK6	-0.563028	1.70171	-2.93107	0.00660729	0.131212	-2.53116
ENSG00000180772_AGTR2	-0.849603	0.114023	-2.92624	0.00668617	0.13153	-2.53409
ENSG00000205220_PSMB10	-0.610673	2.58495	-2.90424	0.00705734	0.135392	-2.53521
ENSG00000178199_ZC3H12D	-1.4924	-1.8552	-2.81475	0.00877665	0.154717	-2.53532
ENSG00000135074_ADAM19	-0.385646	7.3304	-3.08719	0.00448285	0.102993	-2.53678
ENSG00000141376_BCAS3	0.462179	4.06028	2.94118	0.00644487	0.129409	-2.53849
ENSG00000121310_ECHDC2	-0.945534	0.811397	-2.80244	0.00904203	0.156833	-2.54559
ENSG00000278177_RP11-632L2.2	1.6289	-1.01866	2.80319	0.00902556	0.156833	-2.54568
ENSG00000077009_NMRK2	1.244	-0.993252	2.81613	0.00874744	0.154717	-2.54826
ENSG00000136156_ITM2B	-0.430011	7.11978	-3.07298	0.00464539	0.104997	-2.54847
ENSG00000164038_SLC9B2	0.387666	3.35466	2.96094	0.00613822	0.126434	-2.54938
ENSG00000104998_IL27RA	-1.43404	0.811899	-2.85179	0.00802198	0.14596	-2.55113
ENSG00000164307_ERAP1	-0.737889	3.48555	-2.94853	0.00632911	0.128246	-2.55622
ENSG00000272886_DCP1A	0.524218	4.97052	3.01498	0.00536881	0.116518	-2.55943
ENSG00000124203_ZNF831	1.11677	-0.910113	2.8013	0.00906701	0.156955	-2.56192
ENSG00000183230_CTNNA3	1.09967	0.033506	2.8082	0.00891698	0.156061	-2.56293
ENSG00000247400_DNAJC3-AS1	0.726933	0.680336	2.82112	0.00864238	0.153565	-2.57158
ENSG00000162302_RPS6KA4	-0.442883	5.32768	-3.03101	0.00515881	0.113228	-2.57383
ENSG00000183726_TMEM50A	-0.283854	6.78312	-3.0465	0.00496333	0.110748	-2.58701
ENSG00000134532_SOX5	0.838424	2.24813	2.91061	0.00694783	0.134553	-2.58792
ENSG00000165675_ENOX2	0.438253	3.86241	2.95057	0.00629729	0.128148	-2.58987
ENSG00000124145_SDC4	-0.968673	5.74364	-3.03996	0.00504506	0.111999	-2.59672
ENSG00000162804_SNED1	0.900228	4.32385	2.9633	0.00610246	0.126106	-2.59749
ENSG00000233593_RP4-665J23.1	0.725257	1.51336	2.80086	0.0090766	0.156965	-2.59756
ENSG00000088827_SIGLEC1	1.16007	-2.02676	2.78831	0.00935579	0.159579	-2.59961
ENSG00000175166_PSMD2	-0.376326	8.82691	-3.08826	0.00447092	0.10292	-2.59972
ENSG00000273027_LL21NC02-1C16.1	1.80351	-1.37519	2.78876	0.00934561	0.159561	-2.59976
ENSG00000176171_BNIP3	-0.535766	5.48707	-3.00995	0.00543644	0.117401	-2.60045
ENSG00000203780_FANK1	-1.27271	-0.852532	-2.77234	0.0097228	0.164146	-2.60871
ENSG00000162572_SCNN1D	0.960728	1.21894	2.79903	0.00911682	0.157504	-2.60875
ENSG00000232388_LINC00493	0.496696	4.40604	2.93302	0.00657566	0.131212	-2.60959
ENSG00000144909_OSBPL11	-0.621514	3.42327	-2.952	0.00627517	0.128148	-2.61163
ENSG00000184014_DENND5A	-0.371671	7.04786	-3.055	0.00485906	0.109008	-2.61555
ENSG00000227496_RP11-145A3.1	-1.56717	-0.459343	-2.76183	0.00997159	0.16723	-2.62389
ENSG00000176593_CTD-2368P22.1	0.84343	1.98542	2.7945	0.00921702	0.158451	-2.62741
ENSG00000243978_RGAG1	0.766147	1.41096	2.80285	0.00903301	0.156833	-2.63565
ENSG00000162849_KIF26B	0.95337	3.31671	3.00852	0.00545574	0.11762	-2.63571
ENSG00000269293_ZSCAN16-AS1	0.902157	1.54784	2.81123	0.00885175	0.15523	-2.63699
ENSG00000131634_TMEM204	-0.785729	0.0862965	-2.79794	0.00914095	0.157765	-2.63946
ENSG00000278716_LA16c-352F7.1	1.34875	-1.00421	2.75314	0.0101819	0.169204	-2.64957
ENSG00000166228_PCBD1	0.542869	4.67392	2.92183	0.00675902	0.132126	-2.65021
ENSG00000185883_ATP6V0C	0.589999	7.13996	3.01223	0.00540571	0.117028	-2.65183
ENSG00000126003_PLAGL2	0.562608	6.32191	3.01617	0.00535293	0.116318	-2.65521
ENSG00000103241_FOXF1	0.381389	6.03186	2.98695	0.00575572	0.121441	-2.66198
ENSG00000255769_GOLGA2P10	0.454139	4.28415	2.92207	0.00675511	0.132126	-2.66361
ENSG00000084092_NOA1	0.375148	5.61146	2.98991	0.00571363	0.120992	-2.66412
ENSG00000142910_TINAGL1	-1.38685	-1.79685	-2.73842	0.0105474	0.172046	-2.66754
ENSG00000010278_CD9	0.398682	5.94615	3.01805	0.00532801	0.115921	-2.66771
ENSG00000023902_PLEKHO1	-0.379862	6.23954	-2.9936	0.0056616	0.120222	-2.67371
ENSG00000268471_DKFZP434I0714	0.584516	1.55493	2.81416	0.0087892	0.154717	-2.67983
ENSG00000170161_RP11-262H14.4	0.494444	2.76468	2.8142	0.00878841	0.154717	-2.68265
ENSG00000184492_FOXD4L1	0.46244	3.65776	2.90703	0.00700919	0.134993	-2.68896
ENSG00000089639_GMIP	-0.50042	3.543	-2.89224	0.00726771	0.137245	-2.68921
ENSG00000161888_SPC24	0.75342	4.80089	2.9503	0.00630151	0.128148	-2.69184
ENSG00000124615_MOCS1	-0.424076	3.87326	-2.89052	0.00729846	0.137526	-2.69263
ENSG00000181031_RPH3AL	0.771573	0.805518	2.79107	0.00929368	0.159298	-2.6931
ENSG00000160678_S100A1	1.00486	0.89887	2.75947	0.0100283	0.16761	-2.6946
ENSG00000144535_DIS3L2	0.320067	4.95601	2.95715	0.00619589	0.127041	-2.69524
ENSG00000272977_CTA-390C10.10	0.690682	1.31889	2.75659	0.010098	0.168291	-2.69583
ENSG00000144655_CSRNP1	-0.869221	3.27352	-2.86905	0.00769148	0.142472	-2.70246
ENSG00000065457_ADAT1	-0.499709	3.54801	-2.88418	0.00741254	0.139077	-2.70422
ENSG00000172936_MYD88	-0.572489	3.24519	-2.83291	0.00839867	0.150152	-2.71446
ENSG00000081059_TCF7	-0.534333	2.13439	-2.84597	0.00813637	0.147426	-2.71503
ENSG00000168280_KIF5C	-0.893317	4.27252	-2.91236	0.00691816	0.134128	-2.71522
ENSG00000255455_RP11-890B15.3	0.60377	0.936851	2.74296	0.0104335	0.17178	-2.71644
ENSG00000169562_GJB1	2.12517	-1.91787	2.71122	0.0112558	0.17859	-2.71785
ENSG00000249242_TMEM150C	0.928793	-0.255359	2.71112	0.0112585	0.17859	-2.72059
ENSG00000011007_TCEB3	-0.411947	6.82244	-2.99786	0.00560212	0.1195	-2.721
ENSG00000000971_CFH	-0.774643	5.38043	-2.97377	0.00594663	0.124416	-2.72106
ENSG00000113739_STC2	-0.576256	8.37024	-3.03515	0.00510588	0.112775	-2.72223
ENSG00000204099_NEU4	1.63407	2.55518	2.77216	0.00972702	0.164146	-2.72451
ENSG00000130159_ECSIT	0.480549	4.79882	2.91933	0.00680073	0.132736	-2.72584
ENSG00000271714_CTD-2377O17.1	1.44169	-2.05349	2.70604	0.0113955	0.179458	-2.73663
ENSG00000185924_RTN4RL1	1.12247	-0.0470333	2.70918	0.0113107	0.178769	-2.73748
ENSG00000224940_PRRT4	-0.82818	3.36807	-2.85792	0.00790317	0.144703	-2.73929
ENSG00000198910_L1CAM	-0.77125	6.61653	-2.97278	0.00596113	0.12457	-2.7411
ENSG00000158321_AUTS2	-0.318745	6.46262	-2.9878	0.00574364	0.121333	-2.74183
ENSG00000157890_MEGF11	1.04573	-0.053167	2.78719	0.00938116	0.159855	-2.74804
ENSG00000108947_EFNB3	-0.898993	3.23682	-2.83674	0.00832086	0.149354	-2.74845
ENSG00000213390_ARHGAP19	-0.909492	5.68408	-2.96825	0.00602839	0.125375	-2.74848
ENSG00000267648_RP11-686D22.3	-0.644676	-1.75715	-2.73368	0.0106678	0.173478	-2.74881
ENSG00000255622_PCDHB17P	-1.13586	-1.89631	-2.69775	0.0116228	0.1814	-2.75018
ENSG00000269113_TRABD2B	0.729283	-0.12443	2.80557	0.00897381	0.156466	-2.75252
ENSG00000112655_PTK7	-0.689685	7.45481	-3.01107	0.00542128	0.117219	-2.75278
ENSG00000130589_HELZ2	-0.868286	5.33763	-2.90744	0.00700215	0.134993	-2.75637
ENSG00000140044_JDP2	-0.999003	3.00824	-2.80195	0.00905278	0.156864	-2.75836
ENSG00000128512_DOCK4	0.690511	3.11778	2.85505	0.00795859	0.144983	-2.76059
ENSG00000232775_BMS1P22	-1.10336	-1.9943	-2.68761	0.0119063	0.184342	-2.76374
ENSG00000185829_ARL17A	0.449521	5.10148	2.93736	0.00650578	0.130482	-2.76552
ENSG00000187522_HSPA14	-0.266823	5.09574	-2.94497	0.00638496	0.12872	-2.76674
ENSG00000244879_GABPB1-AS1	0.550364	5.45769	2.93207	0.00659107	0.131212	-2.767
ENSG00000203999_LINC01270	0.787506	1.29873	2.69838	0.0116054	0.181291	-2.76802
ENSG00000162585_FAAP20	0.371019	6.29318	2.96005	0.00615165	0.126434	-2.76869
ENSG00000182541_LIMK2	-0.440322	5.18973	-2.92755	0.00666463	0.13153	-2.77109
ENSG00000141622_RNF165	0.720618	4.36661	2.84027	0.00824993	0.148866	-2.7713
ENSG00000215808_LINC01139	0.899732	-2.27359	2.68135	0.0120845	0.18513	-2.77405
ENSG00000259129_LINC00648	1.20301	-1.56145	2.67983	0.0121282	0.185473	-2.77609
ENSG00000124275_MTRR	-0.481833	4.08219	-2.88331	0.00742828	0.139163	-2.77838
ENSG00000081721_DUSP12	-0.306731	4.62872	-2.89621	0.00719745	0.136509	-2.78387
ENSG00000234882_EIF3EP1	-1.10111	-0.380093	-2.67798	0.0121816	0.185964	-2.78766
ENSG00000163734_CXCL3	-0.979744	-0.912042	-2.68504	0.0119792	0.184492	-2.78822
ENSG00000205808_PLPP6	0.698935	1.72621	2.70835	0.0113329	0.178958	-2.79168
ENSG00000137842_TMEM62	-0.884357	0.867815	-2.73885	0.0105368	0.172046	-2.79168
ENSG00000114853_ZBTB47	0.367297	3.56335	2.81454	0.0087813	0.154717	-2.79648
ENSG00000137767_SQRDL	-1.45952	-1.3125	-2.67111	0.0123817	0.187541	-2.79761
ENSG00000125089_SH3TC1	-0.579801	3.83224	-2.92791	0.00665885	0.13153	-2.79948
ENSG00000168282_MGAT2	-0.21023	6.46276	-2.96029	0.00614813	0.126434	-2.80047
ENSG00000133027_PEMT	0.394195	5.28	2.89636	0.00719484	0.136509	-2.80529
ENSG00000100243_CYB5R3	0.326465	7.51496	2.97975	0.00585923	0.122882	-2.80646
ENSG00000205771_CATSPER2P1	1.44038	-0.849635	2.66664	0.0125133	0.188553	-2.81275
ENSG00000152208_GRID2	-1.33812	1.45399	-2.70152	0.0115188	0.180767	-2.81574
ENSG00000175592_FOSL1	-1.30353	0.86107	-2.71382	0.0111862	0.178365	-2.81763
ENSG00000134363_FST	-0.542738	3.46907	-2.87137	0.0076482	0.141972	-2.81853
ENSG00000253626_EIF5AL1	0.788618	-0.416709	2.66229	0.0126427	0.189841	-2.82141
ENSG00000259522_RP11-468E2.2	-1.29032	2.50578	-2.7437	0.010415	0.17177	-2.82143
ENSG00000137273_FOXF2	0.669289	1.77477	2.74239	0.0104477	0.171821	-2.82283
ENSG00000273897_CH17-264B6.4	3.34166	-2.2737	2.66299	0.0126219	0.189698	-2.8229
ENSG00000198597_ZNF536	0.576762	4.99181	2.85831	0.00789553	0.144703	-2.82903
ENSG00000081087_OSTM1	-1.15111	3.9634	-2.90215	0.00709347	0.135568	-2.83062
ENSG00000121900_TMEM54	-0.625167	5.19304	-2.88444	0.00740774	0.139077	-2.83096
ENSG00000033100_CHPF2	-0.453317	6.46536	-2.93309	0.00657441	0.131212	-2.83123
ENSG00000253426_RP11-10A14.4	1.141	-0.847799	2.64972	0.0130242	0.193075	-2.83323
ENSG00000254815_RP11-496I9.1	1.65092	-1.3343	2.65279	0.0129299	0.192668	-2.83333
ENSG00000164758_MED30	-0.322481	3.86454	-2.83885	0.00827836	0.149018	-2.83338
ENSG00000109854_HTATIP2	1.07459	0.906036	2.64842	0.0130642	0.193348	-2.8338
ENSG00000229847_EMX2OS	0.968925	2.02001	2.66329	0.0126131	0.189698	-2.83494
ENSG00000005156_LIG3	0.300797	6.55614	2.94475	0.0063884	0.12872	-2.83594
ENSG00000009694_TENM1	1.03775	-1.38933	2.64938	0.0130347	0.193075	-2.83786
ENSG00000110906_KCTD10	-0.297235	6.38479	-2.93211	0.00659034	0.131212	-2.83796
ENSG00000167646_DNAAF3	-1.04091	2.48945	-2.80668	0.00894975	0.15632	-2.83972
ENSG00000136238_RAC1	-0.26848	8.07468	-2.97163	0.00597822	0.124748	-2.84184
ENSG00000168517_HEXIM2	-0.582047	2.97891	-2.77279	0.00971238	0.164146	-2.84354
ENSG00000144118_RALB	-0.433588	4.87482	-2.88851	0.00733443	0.137908	-2.84407
ENSG00000006283_CACNA1G	-0.852974	2.99108	-2.82164	0.00863145	0.153527	-2.8453
ENSG00000112972_HMGCS1	-0.635656	6.47689	-2.95415	0.00624193	0.127785	-2.84793
ENSG00000106330_MOSPD3	-0.402869	4.35755	-2.84793	0.00809758	0.147029	-2.85165
ENSG00000167306_MYO5B	-0.893203	4.37403	-2.88266	0.00744013	0.139163	-2.85537
ENSG00000173480_ZNF417	0.385043	3.76734	2.81718	0.0087252	0.154564	-2.8572
ENSG00000166897_ELFN2	1.66356	0.570947	2.63885	0.0133623	0.196226	-2.86118
ENSG00000164638_SLC29A4	0.846194	5.68797	2.90857	0.00698277	0.134931	-2.8624
ENSG00000108830_RND2	-0.635281	1.40894	-2.75119	0.0102296	0.169816	-2.86739
ENSG00000137218_FRS3	-0.535819	2.87408	-2.76602	0.00987171	0.165945	-2.86784
ENSG00000147912_FBXO10	-0.337279	6.82661	-2.91797	0.00682348	0.132883	-2.87074
ENSG00000225975_LINC01534	1.09703	2.04672	2.72408	0.0109156	0.176074	-2.87504
ENSG00000103056_SMPD3	0.788807	0.108794	2.64419	0.0131952	0.194753	-2.88002
ENSG00000140961_OSGIN1	-1.38595	2.72635	-2.70739	0.0113591	0.179208	-2.88078
ENSG00000176868_RP11-334J6.7	1.36413	4.49813	2.81965	0.00867308	0.153954	-2.88989
ENSG00000140830_TXNL4B	0.429114	4.0333	2.80506	0.00898496	0.156466	-2.89004
ENSG00000103154_NECAB2	-1.38391	-1.64829	-2.62467	0.0138161	0.199459	-2.89048
ENSG00000247416_RP11-629G13.1	-0.87479	1.93947	-2.6871	0.0119207	0.184345	-2.89305
ENSG00000188389_PDCD1	1.61261	-2.10379	2.62752	0.0137238	0.198893	-2.89352
ENSG00000131398_KCNC3	0.752046	2.1149	2.77734	0.00960643	0.162899	-2.89601
ENSG00000164082_GRM2	-0.978557	-1.28747	-2.63446	0.0135014	0.19663	-2.89995
ENSG00000173744_AGFG1	-0.339541	6.39789	-2.91819	0.00681978	0.132883	-2.90048
ENSG00000130717_UCK1	-0.336297	5.89614	-2.89772	0.00717086	0.136509	-2.90411
ENSG00000137857_DUOX1	-1.25717	-1.38291	-2.60935	0.0143221	0.2031	-2.906
ENSG00000272405_RP11-284F21.10	-1.19696	4.56912	-2.78977	0.00932291	0.159442	-2.90924
ENSG00000100522_GNPNAT1	0.388897	4.63266	2.84434	0.00816868	0.147858	-2.91143
ENSG00000145284_SCD5	0.543879	6.12612	2.894	0.00723646	0.13697	-2.91289
ENSG00000170525_PFKFB3	-0.489257	5.29276	-2.86484	0.0077709	0.143261	-2.91375
ENSG00000154370_TRIM11	-0.431019	5.77411	-2.89353	0.0072448	0.13697	-2.91451
ENSG00000248405_PRR5-ARHGAP8	1.95345	-0.941198	2.60296	0.0145381	0.204412	-2.91586
ENSG00000084628_NKAIN1	0.90116	5.44122	2.79732	0.00915466	0.157846	-2.91737
ENSG00000196418_ZNF124	0.439441	2.76006	2.73985	0.0105115	0.172046	-2.91755
ENSG00000135643_KCNMB4	-0.871778	4.26482	-2.79168	0.00928	0.15922	-2.9182
ENSG00000229320_KRT8P12	0.525342	1.98729	2.67611	0.0122356	0.1863	-2.91821
ENSG00000149295_DRD2	1.15215	1.41751	2.70696	0.0113707	0.179229	-2.91829
ENSG00000265096_C1QTNF1-AS1	1.04209	-0.55275	2.60704	0.0143999	0.203617	-2.91877
ENSG00000112149_CD83	-0.511659	3.61181	-2.80839	0.00891284	0.156061	-2.91906
ENSG00000145198_VWA5B2	0.807751	1.63211	2.65229	0.0129452	0.192668	-2.92014
ENSG00000182481_KPNA2	-0.22952	8.52256	-2.95019	0.0063033	0.128148	-2.92028
ENSG00000168490_PHYHIP	0.90336	-1.21329	2.60595	0.0144368	0.203809	-2.92541
ENSG00000236682_AC068282.3	1.16256	-0.491274	2.60596	0.0144363	0.203809	-2.92836
ENSG00000173193_PARP14	-0.957734	0.212228	-2.6336	0.0135288	0.19672	-2.9292
ENSG00000183476_SH2D7	-1.35523	-1.74225	-2.59798	0.0147088	0.206144	-2.93009
ENSG00000066735_KIF26A	0.629963	6.79053	2.93357	0.00656673	0.131212	-2.93013
ENSG00000168040_FADD	-0.401782	4.97716	-2.83637	0.00832837	0.149354	-2.93234
ENSG00000261342_AC006538.1	0.832123	0.237531	2.61317	0.0141944	0.202409	-2.93342
ENSG00000054392_HHAT	-1.78005	3.57703	-2.78	0.00954505	0.162331	-2.93402
ENSG00000183876_ARSI	-1.63183	-0.500127	-2.60125	0.0145965	0.204902	-2.94016
ENSG00000095303_PTGS1	-1.04777	1.3179	-2.63679	0.0134274	0.196391	-2.94196
ENSG00000236104_ZBTB22	0.448308	4.01655	2.77492	0.00966255	0.163532	-2.94299
ENSG00000108010_GLRX3	-0.232138	6.212	-2.88161	0.00745921	0.139204	-2.94588
ENSG00000232434_C9orf172	0.495223	3.66509	2.73952	0.0105197	0.172046	-2.94645
ENSG00000178035_IMPDH2	0.345177	7.46052	2.90877	0.0069793	0.134931	-2.94711
ENSG00000142185_TRPM2	-1.12664	-0.0864662	-2.65525	0.0128551	0.192079	-2.94753
ENSG00000134259_NGF	-1.3462	-2.01911	-2.58409	0.0151943	0.209786	-2.94985
ENSG00000107742_SPOCK2	0.629921	3.08109	2.80716	0.00893948	0.156298	-2.95063
ENSG00000055955_ITIH4	-1.30384	-0.576851	-2.58113	0.0152996	0.210206	-2.9571
ENSG00000164181_ELOVL7	1.28858	-0.311205	2.59762	0.0147213	0.206144	-2.95777
ENSG00000176014_TUBB6	-0.491104	7.74319	-2.90223	0.00709203	0.135568	-2.95869
ENSG00000149948_HMGA2	-0.447519	6.20639	-2.89698	0.00718395	0.136509	-2.96343
ENSG00000095383_TBC1D2	-0.688102	2.30156	-2.68411	0.0120057	0.184733	-2.96473
ENSG00000272106_RP11-345P4.9	0.549191	3.74866	2.76161	0.00997689	0.16723	-2.96508
ENSG00000272398_CD24	-0.958316	-0.0981441	-2.60383	0.0145087	0.204329	-2.9653
ENSG00000184860_SDR42E1	1.05439	-1.80293	2.58252	0.0152502	0.210203	-2.96534
ENSG00000129991_TNNI3	-1.15846	-0.790216	-2.59056	0.0149664	0.208086	-2.96701
ENSG00000155506_LARP1	0.377404	8.50046	2.92693	0.00667493	0.13153	-2.97043
ENSG00000259172_RP11-299G20.2	0.893343	0.536732	2.57809	0.0154086	0.210731	-2.97152
ENSG00000196235_SUPT5H	0.330178	8.03801	2.90779	0.00699606	0.134993	-2.97251
ENSG00000130653_PNPLA7	0.903536	0.832304	2.59331	0.0148705	0.207314	-2.97509
ENSG00000269906_RP11-248J18.2	-1.23362	-1.92726	-2.56924	0.0157298	0.212605	-2.97553
ENSG00000159307_SCUBE1	0.587628	5.29402	2.86348	0.00779674	0.143357	-2.97572
ENSG00000266714_MYO15B	-1.12812	-0.973732	-2.56968	0.0157137	0.212605	-2.97597
ENSG00000109819_PPARGC1A	1.33494	-0.203679	2.57809	0.0154087	0.210731	-2.97602
ENSG00000079482_OPHN1	0.453186	3.22936	2.76865	0.00980948	0.165218	-2.98281
ENSG00000162390_ACOT11	0.558057	3.00846	2.73001	0.010762	0.174361	-2.9844
ENSG00000273374_RP11-383I23.2	0.858187	-1.1184	2.57347	0.0155754	0.211829	-2.98484
ENSG00000232818_RPS2P32	-0.64617	1.09071	-2.6116	0.0142467	0.202581	-2.98718
ENSG00000120149_MSX2	-0.6482	3.43511	-2.73105	0.0107351	0.174087	-2.99044
ENSG00000165591_FAAH2	1.01804	0.362691	2.62353	0.0138532	0.199772	-2.99152
ENSG00000234329_RP11-767N6.2	1.33559	-1.67759	2.55991	0.0160753	0.214255	-2.99216
ENSG00000196741_LINC01560	0.699762	0.604065	2.60139	0.0145916	0.204902	-2.99334
ENSG00000141905_NFIC	0.565301	6.69867	2.86928	0.0076872	0.142472	-2.99361
ENSG00000087258_GNAO1	0.557817	1.18917	2.75336	0.0101764	0.169204	-2.99379
ENSG00000168938_PPIC	-0.658055	3.97361	-2.75333	0.0101773	0.169204	-2.99494
ENSG00000128591_FLNC	-0.853991	10.6951	-2.95384	0.00624682	0.127785	-2.99706
ENSG00000230454_U73166.2	0.980762	-0.539567	2.56203	0.0159962	0.214036	-2.99847
ENSG00000178860_MSC	-0.419416	7.10462	-2.88053	0.00747894	0.139423	-3.00296
ENSG00000162383_SLC1A7	-1.6897	-2.03436	-2.55338	0.0163211	0.215046	-3.007
ENSG00000071967_CYBRD1	-0.322488	6.79173	-2.87282	0.00762116	0.141621	-3.00815
ENSG00000186230_ZNF749	0.36955	3.42073	2.72372	0.010925	0.176074	-3.00984
ENSG00000182179_UBA7	-1.55213	-1.39772	-2.55038	0.0164353	0.215603	-3.01016
ENSG00000133313_CNDP2	-0.306589	6.89468	-2.85498	0.00795999	0.144983	-3.01254
ENSG00000149257_SERPINH1	-0.360167	8.57023	-2.90231	0.00709076	0.135568	-3.01412
ENSG00000233922_AL133493.2	0.796749	-0.267946	2.56106	0.0160322	0.214036	-3.01508
ENSG00000256982_CTD-2555A7.2	1.60788	-2.09533	2.54806	0.0165239	0.216199	-3.0168
ENSG00000163872_YEATS2	-0.284277	7.00395	-2.86552	0.00775803	0.143249	-3.01734
ENSG00000225129_RP4-614C15.2	1.2544	-0.452053	2.55488	0.0162643	0.215046	-3.01833
ENSG00000107341_UBE2R2	-0.2767	6.23447	-2.857	0.00792076	0.144873	-3.01929
ENSG00000170891_CYTL1	-1.11136	-0.536732	-2.65767	0.0127816	0.191275	-3.02378
ENSG00000196787_HIST1H2AG	0.832018	-1.27893	2.59665	0.0147546	0.206293	-3.02523
ENSG00000163273_NPPC	0.505228	1.47305	2.72147	0.0109837	0.176803	-3.02585
ENSG00000240849_TMEM189	0.33374	6.605	2.84321	0.00819122	0.147959	-3.02653
ENSG00000161640_SIGLEC11	1.17399	1.27566	2.59336	0.0148688	0.207314	-3.02718
ENSG00000106484_MEST	-0.472203	9.97708	-2.94308	0.00641466	0.1291	-3.02889
ENSG00000273355_RP11-672L10.6	0.937778	-0.470189	2.53746	0.0169353	0.220197	-3.03342
ENSG00000115221_ITGB6	-0.933156	1.64141	-2.68144	0.012082	0.18513	-3.03348
ENSG00000198879_SFMBT2	0.643582	4.163	2.75819	0.0100593	0.167824	-3.03401
ENSG00000163138_PACRGL	0.350372	3.40707	2.70035	0.0115511	0.180767	-3.03617
ENSG00000152284_TCF7L1	-0.429351	7.23597	-2.8662	0.00774513	0.143162	-3.04195
ENSG00000116871_MAP7D1	-0.366988	8.47697	-2.89351	0.0072453	0.13697	-3.0427
ENSG00000177409_SAMD9L	-1.1661	-1.60667	-2.57648	0.0154664	0.211257	-3.04366
ENSG00000127445_PIN1	-0.307772	6.46036	-2.85622	0.00793592	0.144983	-3.04667
ENSG00000122778_KIAA1549	0.395549	5.89892	2.8346	0.00836428	0.149699	-3.04701
ENSG00000133789_SWAP70	-0.366226	4.69234	-2.83074	0.00844314	0.150793	-3.04796
ENSG00000235621_LINC00494	1.3104	-1.53707	2.52835	0.0172961	0.223721	-3.04906
ENSG00000100344_PNPLA3	-0.729172	1.80546	-2.6033	0.0145266	0.204412	-3.05102
ENSG00000176390_CRLF3	0.298115	4.65027	2.77921	0.00956323	0.162354	-3.05184
ENSG00000101298_SNPH	0.618243	2.1002	2.67154	0.012369	0.187512	-3.05466
ENSG00000184470_TXNRD2	-0.56122	5.60724	-2.79689	0.00916398	0.15785	-3.05626
ENSG00000279246_RP11-286N22.14	1.08761	-1.63621	2.52409	0.0174674	0.224913	-3.05629
ENSG00000168309_FAM107A	1.64742	2.18005	2.58504	0.0151607	0.209619	-3.05768
ENSG00000171649_ZIK1	0.549594	3.97994	2.67547	0.0122544	0.186422	-3.05889
ENSG00000198018_ENTPD7	-0.386443	3.95758	-2.7598	0.0100205	0.16761	-3.06073
ENSG00000186564_FOXD2	0.853668	2.38323	2.69571	0.0116793	0.181795	-3.06121
ENSG00000124440_HIF3A	0.800887	0.0959532	2.6156	0.0141136	0.202059	-3.06686
ENSG00000248874_C5orf17	1.27668	-1.86453	2.51797	0.0177161	0.226569	-3.06802
ENSG00000166997_CNPY4	-0.525337	3.64046	-2.69106	0.0118092	0.183001	-3.07632
ENSG00000233695_GAS6-AS1	1.02638	-2.17847	2.51694	0.0177583	0.226569	-3.07934
ENSG00000272899_RP11-309L24.4	0.741061	0.965282	2.55085	0.0164174	0.21555	-3.08005
ENSG00000170088_TMEM192	0.332996	4.06962	2.71899	0.0110492	0.17704	-3.08099
ENSG00000236088_COX10-AS1	0.483714	4.81659	2.7767	0.00962131	0.162992	-3.08132
ENSG00000105516_DBP	0.498018	3.52253	2.69916	0.0115838	0.181115	-3.0821
ENSG00000215837_SDHAP2	-2.50792	-1.93984	-2.50743	0.0181519	0.229849	-3.0866
ENSG00000197037_ZSCAN25	-0.278174	4.81655	-2.77019	0.00977314	0.164765	-3.08844
ENSG00000138760_SCARB2	0.583667	7.20468	2.83458	0.00836476	0.149699	-3.09368
ENSG00000262155_RP11-266L9.5	1.08756	-1.43882	2.5031	0.0183337	0.230132	-3.09384
ENSG00000049449_RCN1	-0.411659	8.22208	-2.86161	0.00783231	0.143708	-3.09558
ENSG00000230510_PPP5D1	1.31694	-1.44676	2.50433	0.0182821	0.230132	-3.09578
ENSG00000213296_RP5-1106E3.1	1.09795	-1.33193	2.5002	0.0184566	0.230132	-3.09627
ENSG00000177398_UMODL1	0.753231	0.0554159	2.57805	0.0154102	0.210731	-3.09822
ENSG00000077150_NFKB2	-0.466506	5.49777	-2.80524	0.00898104	0.156466	-3.09916
ENSG00000273230_RP11-1246C19.1	0.722225	2.13087	2.57458	0.0155354	0.211449	-3.10023
ENSG00000164932_CTHRC1	-0.534243	1.80055	-2.73918	0.0105283	0.172046	-3.10124
ENSG00000144460_NYAP2	0.852186	0.719244	2.56117	0.0160283	0.214036	-3.10325
ENSG00000101608_MYL12A	-0.440325	7.46142	-2.82421	0.00857792	0.152731	-3.10704
ENSG00000269404_SPIB	-0.89215	1.73637	-2.65517	0.0128573	0.192079	-3.10905
ENSG00000269696_AC007228.11	0.910631	-0.317578	2.49937	0.018492	0.230312	-3.11011
ENSG00000262456_RP1-59D14.1	2.88509	-1.25944	2.49358	0.0187399	0.232075	-3.11126
ENSG00000139974_SLC38A6	-0.400081	4.19489	-2.71817	0.0110706	0.177221	-3.11152
ENSG00000196118_CCDC189	-0.644028	2.27333	-2.63214	0.0135754	0.197233	-3.11257
ENSG00000180667_YOD1	-0.740297	-0.185741	-2.63534	0.0134734	0.19663	-3.11313
ENSG00000146243_IRAK1BP1	0.515484	2.15203	2.62059	0.0139492	0.20066	-3.11364
ENSG00000110801_PSMD9	-0.333804	4.81329	-2.74109	0.0104804	0.172035	-3.11541
ENSG00000215199_YWHAZP6	-0.732472	1.30148	-2.57506	0.0155179	0.211375	-3.11703
ENSG00000105204_DYRK1B	0.817684	4.94992	2.73746	0.0105717	0.172237	-3.11839
ENSG00000106624_AEBP1	-0.99401	6.36407	-2.79308	0.00924872	0.158839	-3.11936
ENSG00000159202_UBE2Z	-0.330844	6.9999	-2.82815	0.00849626	0.151431	-3.12049
ENSG00000198754_OXCT2	0.839162	1.48514	2.59132	0.0149398	0.207882	-3.12258
ENSG00000131386_GALNT15	-1.07408	-1.73735	-2.48704	0.0190236	0.233434	-3.12295
ENSG00000056558_TRAF1	-1.26305	0.130129	-2.49888	0.0185128	0.230406	-3.1269
ENSG00000180998_GPR137C	-0.898422	1.2869	-2.61809	0.0140313	0.201342	-3.12782
ENSG00000147400_CETN2	-0.441561	3.83133	-2.7125	0.0112213	0.178374	-3.12806
ENSG00000151322_NPAS3	1.2949	1.66692	2.54662	0.0165792	0.216373	-3.12865
ENSG00000197147_LRRC8B	0.490523	3.42326	2.68542	0.0119684	0.184492	-3.13149
ENSG00000213588_ZBTB9	-0.440871	4.24445	-2.72	0.0110225	0.176937	-3.13361
ENSG00000149557_FEZ1	1.16778	-1.44978	2.4783	0.0194088	0.235035	-3.1347
ENSG00000227741_RP11-536C5.7	-0.887934	-0.882438	-2.50019	0.0184571	0.230132	-3.135
ENSG00000165716_FAM69B	-0.663665	4.94236	-2.69518	0.0116941	0.181863	-3.13522
ENSG00000097007_ABL1	0.301039	8.04658	2.83748	0.00830591	0.149258	-3.13577
ENSG00000269186_LINC01082	0.812707	3.66128	2.61268	0.0142106	0.202417	-3.1371
ENSG00000117748_RPA2	-0.248037	6.83358	-2.81385	0.0087959	0.154717	-3.13743
ENSG00000135046_ANXA1	-1.5303	4.23296	-2.72492	0.0108936	0.176002	-3.13878
ENSG00000162817_C1orf115	0.659531	-0.239595	2.59966	0.014651	0.205502	-3.13896
ENSG00000136048_DRAM1	-1.29541	-0.406275	-2.47625	0.0195004	0.235803	-3.13974
ENSG00000182986_ZNF320	0.569782	4.52344	2.71912	0.0110456	0.17704	-3.14085
ENSG00000204209_DAXX	-0.277909	6.17162	-2.80336	0.00902185	0.156833	-3.1409
ENSG00000197165_SULT1A2	-1.06786	-1.4011	-2.4785	0.0194001	0.235035	-3.14188
ENSG00000082497_SERTAD4	-1.00882	-1.79885	-2.47995	0.0193355	0.235035	-3.1424
ENSG00000112977_DAP	0.419514	6.16184	2.75084	0.0102382	0.169816	-3.14855
ENSG00000076864_RAP1GAP	0.709114	3.23692	2.66732	0.0124931	0.188433	-3.1512
ENSG00000081014_AP4E1	-0.600901	3.60702	-2.71486	0.0111585	0.178138	-3.15513
ENSG00000020181_ADGRA2	-0.643341	5.02873	-2.71743	0.0110902	0.177373	-3.15537
ENSG00000146094_DOK3	-0.669127	3.3262	-2.62846	0.0136932	0.198614	-3.15756
ENSG00000174233_ADCY6	-0.363681	5.65406	-2.78608	0.00940618	0.160125	-3.15805
ENSG00000250687_RP11-497H16.7	0.830842	-1.03202	2.46777	0.0198825	0.237949	-3.16013
ENSG00000066629_EML1	0.716945	3.30224	2.63826	0.0133809	0.196226	-3.16455
ENSG00000261455_LINC01003	0.665677	2.5098	2.58913	0.0150166	0.208619	-3.16638
ENSG00000184227_ACOT1	-0.66093	1.83651	-2.5613	0.0160233	0.214036	-3.16782
ENSG00000204524_ZNF805	-0.536528	2.12256	-2.58047	0.0153232	0.210366	-3.16887
ENSG00000168781_PPIP5K1	0.713191	4.01109	2.69721	0.0116377	0.181472	-3.17317
ENSG00000170502_NUDT9	-0.307877	4.73084	-2.74542	0.0103723	0.17155	-3.17462
ENSG00000198353_HOXC4	0.428045	3.43675	2.6342	0.0135095	0.19663	-3.1757
ENSG00000257594_GALNT4	-1.19171	2.04228	-2.61304	0.0141985	0.202409	-3.17577
ENSG00000226067_LINC00623	-0.781436	-0.121972	-2.50775	0.0181385	0.229847	-3.17814
ENSG00000267809_NDUFV2P1	-1.22907	-1.112	-2.45207	0.0206088	0.242957	-3.18077
ENSG00000186832_KRT16	1.39329	-1.74012	2.44935	0.0207371	0.243887	-3.18309
ENSG00000265681_RPL17	0.258242	9.65995	2.85505	0.00795862	0.144983	-3.18606
ENSG00000196655_TRAPPC4	-0.341837	4.34209	-2.68258	0.0120493	0.185078	-3.18907
ENSG00000106991_ENG	-0.857623	5.19705	-2.77914	0.00956502	0.162354	-3.18972
ENSG00000078237_TIGAR	-0.368726	4.20924	-2.7437	0.0104151	0.17177	-3.19074
ENSG00000133019_CHRM3	-0.982939	0.895864	-2.4753	0.0195426	0.236149	-3.19164
ENSG00000180999_C1orf105	-0.618945	3.45349	-2.61535	0.0141217	0.202059	-3.1922
ENSG00000176896_TCEANC	0.652103	0.805922	2.49324	0.0187544	0.232089	-3.19239
ENSG00000277283_RP1-267D11.6	0.685637	1.24938	2.50343	0.0183198	0.230132	-3.19384
ENSG00000130363_RSPH3	0.613258	1.96275	2.53123	0.017181	0.222728	-3.19448
ENSG00000188707_ZBED6CL	-0.981508	0.56698	-2.44046	0.0211611	0.247648	-3.19927
ENSG00000139579_NABP2	0.377168	5.4497	2.72359	0.0109283	0.176074	-3.20048
ENSG00000182648_LINC01006	0.736105	1.31472	2.50112	0.0184178	0.230132	-3.20085
ENSG00000116793_PHTF1	-0.602369	4.79692	-2.72782	0.0108185	0.175114	-3.20322
ENSG00000138448_ITGAV	-0.728158	7.02515	-2.83031	0.00845179	0.150793	-3.20445
ENSG00000119185_ITGB1BP1	-0.250052	5.60666	-2.74996	0.0102598	0.170012	-3.20483
ENSG00000224614_TNK2-AS1	1.0674	-1.09819	2.4382	0.0212701	0.248255	-3.20659
ENSG00000273576_RP11-390P24.1	0.968723	-1.50648	2.43441	0.0214543	0.249073	-3.20768
ENSG00000110944_IL23A	-1.26122	-1.16182	-2.43458	0.021446	0.249073	-3.20951
ENSG00000109501_WFS1	-0.363109	5.48404	-2.74552	0.0103697	0.17155	-3.21024
ENSG00000174791_RIN1	-0.857509	0.590575	-2.49812	0.0185451	0.230592	-3.21094
ENSG00000135973_GPR45	1.28327	-2.05665	2.43054	0.021644	0.250616	-3.21445
ENSG00000198373_WWP2	0.469845	5.19799	2.70066	0.0115425	0.180767	-3.21585
ENSG00000189184_PCDH18	0.58936	3.65882	2.64615	0.0131344	0.194222	-3.21623
ENSG00000166801_FAM111A	-0.673915	2.28921	-2.66781	0.0124788	0.188433	-3.21636
ENSG00000137996_RTCA	-0.266616	5.17046	-2.7258	0.0108708	0.175797	-3.21797
ENSG00000196110_ZNF699	-0.533495	2.03778	-2.56682	0.0158188	0.212786	-3.21851
ENSG00000154548_SRSF12	-0.466295	2.53448	-2.62881	0.0136821	0.198614	-3.21907
ENSG00000183856_IQGAP3	-0.542802	5.35361	-2.73832	0.0105501	0.172046	-3.22161
ENSG00000161920_MED11	0.593606	2.39559	2.51682	0.017763	0.226569	-3.22319
ENSG00000160211_G6PD	0.339733	5.92592	2.7315	0.0107238	0.174064	-3.22357
ENSG00000205334_LINC01460	0.747449	-2.22302	2.42949	0.0216957	0.250874	-3.22701
ENSG00000263528_IKBKE	-0.594889	0.271125	-2.55283	0.0163418	0.215046	-3.22706
ENSG00000170421_KRT8	1.19397	0.880729	2.48056	0.0193084	0.235035	-3.2315
ENSG00000188641_DPYD	0.644329	2.61174	2.58402	0.0151969	0.209786	-3.23186
ENSG00000159214_CCDC24	-0.853171	0.335099	-2.45344	0.0205444	0.242544	-3.23416
ENSG00000170540_ARL6IP1	-0.514302	7.91174	-2.79625	0.0091782	0.157939	-3.23434
ENSG00000279399_RP11-369J21.12	2.12163	-1.92034	2.41837	0.02225	0.25424	-3.23472
ENSG00000267260_CTD-2162K18.4	0.547696	1.32775	2.5193	0.0176618	0.226105	-3.23787
ENSG00000178685_PARP10	-0.840463	2.35493	-2.57605	0.0154821	0.211257	-3.23923
ENSG00000185432_METTL7A	0.917047	2.31756	2.53921	0.0168665	0.219465	-3.23984
ENSG00000141933_TPGS1	0.449096	4.28758	2.64423	0.013194	0.194753	-3.24378
ENSG00000136895_GARNL3	0.834262	1.29803	2.46421	0.020045	0.238748	-3.24388
ENSG00000176890_TYMS	-0.525032	7.91449	-2.78948	0.00932947	0.159442	-3.24412
ENSG00000055070_SZRD1	0.333587	8.25928	2.79063	0.00930362	0.159312	-3.24462
ENSG00000174151_CYB561D1	0.293503	5.00547	2.67712	0.0122066	0.186113	-3.24468
ENSG00000185621_LMLN	0.774071	1.92206	2.4745	0.0195784	0.236418	-3.24545
ENSG00000088038_CNOT3	0.290172	7.01191	2.76103	0.00999086	0.167304	-3.24556
ENSG00000163513_TGFBR2	-0.464536	5.148	-2.71356	0.0111932	0.178365	-3.24572
ENSG00000186891_TNFRSF18	1.24346	-1.43243	2.43829	0.0212661	0.248255	-3.24715
ENSG00000183161_FANCF	0.430053	3.99319	2.63602	0.0134517	0.196582	-3.24733
ENSG00000214135_AC024560.3	0.30897	3.79491	2.65132	0.0129748	0.192679	-3.24856
ENSG00000225756_DBH-AS1	0.831252	2.18889	2.52349	0.0174915	0.224915	-3.25231
ENSG00000158813_EDA	0.887109	-0.338443	2.50279	0.0183471	0.230132	-3.25264
ENSG00000138758_SEPT11	-0.544725	7.97295	-2.81421	0.00878827	0.154717	-3.25404
ENSG00000260442_ATP2A1-AS1	0.586032	1.94072	2.5454	0.0166264	0.216827	-3.2555
ENSG00000172661_FAM21C	-0.404298	4.62231	-2.65189	0.0129575	0.192668	-3.2638
ENSG00000217555_CKLF	-0.388228	4.59276	-2.71049	0.0112753	0.17869	-3.2704
ENSG00000043514_TRIT1	-0.245758	4.49318	-2.65073	0.012993	0.192785	-3.27164
ENSG00000222041_LINC00152	-0.659157	4.90539	-2.68686	0.0119276	0.184345	-3.27194
ENSG00000139985_ADAM21	-0.788579	0.19928	-2.43006	0.0216674	0.250713	-3.27272
ENSG00000063176_SPHK2	0.49352	5.53596	2.67877	0.0121589	0.18578	-3.27345
ENSG00000279191_RP11-803D5.1	-0.663165	-0.117764	-2.45412	0.0205127	0.242333	-3.275
ENSG00000181045_SLC26A11	-0.501786	3.80863	-2.64235	0.0132524	0.195125	-3.2759
ENSG00000111676_ATN1	0.248019	7.42561	2.76798	0.00982525	0.165324	-3.27857
ENSG00000178971_CTC1	0.365505	3.39686	2.57247	0.0156121	0.212161	-3.27981
ENSG00000254740_RP11-334E6.3	2.20971	-1.55914	2.38919	0.0237671	0.264885	-3.28313
ENSG00000153767_GTF2E1	-0.341667	4.43907	-2.67985	0.0121275	0.185473	-3.28437
ENSG00000117425_PTCH2	0.860587	0.984795	2.51251	0.0179407	0.228169	-3.28801
ENSG00000099365_STX1B	-0.91235	1.10169	-2.51056	0.0180215	0.228863	-3.28899
ENSG00000099999_RNF215	-0.452752	3.08795	-2.56351	0.015941	0.213472	-3.28947
ENSG00000135828_RNASEL	-0.485587	-1.25383	-2.49758	0.0185684	0.230592	-3.29005
ENSG00000148200_NR6A1	0.861183	3.23552	2.57876	0.0153845	0.210731	-3.29159
ENSG00000185585_OLFML2A	0.467264	7.42326	2.72067	0.0110047	0.176937	-3.29349
ENSG00000167202_TBC1D2B	-0.392762	6.95052	-2.75814	0.0100604	0.167824	-3.2937
ENSG00000170846_AC093323.3	0.310323	5.27722	2.66194	0.0126532	0.189841	-3.2952
ENSG00000267265_CTC-550B14.7	0.884982	-0.925303	2.40257	0.0230601	0.260269	-3.29574
ENSG00000249592_RP11-440L14.1	0.568007	1.28344	2.46321	0.0200911	0.239024	-3.30006
ENSG00000255508_RP11-864I4.1	-0.598317	3.13772	-2.58665	0.0151039	0.209032	-3.3008
ENSG00000144290_SLC4A10	1.72554	-1.41382	2.37644	0.0244589	0.268765	-3.30478
ENSG00000215032_GNL3LP1	-1.07807	-0.119715	-2.44164	0.0211042	0.247311	-3.30702
ENSG00000188176_SMTNL2	1.12757	-1.16374	2.37394	0.0245971	0.269764	-3.30881
ENSG00000197847_SLC22A20	1.51915	-1.8025	2.37465	0.0245576	0.2695	-3.30901
ENSG00000114544_SLC41A3	0.334677	4.97744	2.68503	0.0119795	0.184492	-3.31073
ENSG00000143224_PPOX	0.454985	3.35956	2.55578	0.0162303	0.215046	-3.31201
ENSG00000178075_GRAMD1C	0.945574	-1.70153	2.38814	0.0238232	0.26492	-3.31244
ENSG00000186174_BCL9L	0.643902	5.19247	2.67074	0.0123924	0.187541	-3.3145
ENSG00000228794_LINC01128	0.335543	5.25569	2.69663	0.0116538	0.18156	-3.31616
ENSG00000099953_MMP11	1.27682	-0.0599836	2.53319	0.0171033	0.221885	-3.31692
ENSG00000135604_STX11	-0.312143	3.98233	-2.62071	0.0139453	0.20066	-3.31998
ENSG00000228214_LINC00693	0.849662	1.10146	2.45654	0.0203993	0.241647	-3.32045
ENSG00000135636_DYSF	-1.25213	6.93209	-2.73962	0.0105174	0.172046	-3.32111
ENSG00000166716_ZNF592	0.25641	6.47656	2.70955	0.0113007	0.178769	-3.32362
ENSG00000184659_FOXD4L4	1.13189	0.182321	2.38028	0.0242486	0.267455	-3.3237
ENSG00000121075_TBX4	1.95099	-1.94301	2.36324	0.0251949	0.273739	-3.32578
ENSG00000169718_DUS1L	0.348402	6.83422	2.73569	0.0106167	0.172808	-3.32608
ENSG00000164542_KIAA0895	0.818885	1.46987	2.44016	0.0211755	0.247648	-3.32744
ENSG00000180787_ZFP3	0.596471	0.645322	2.46019	0.0202301	0.239807	-3.33004
ENSG00000144857_BOC	0.576237	3.90843	2.64203	0.0132625	0.195125	-3.33313
ENSG00000270012_LL0XNC01-7P3.1	0.70661	0.512379	2.42704	0.0218168	0.251774	-3.33594
ENSG00000227751_RP1-20B21.4	-1.87219	-1.44586	-2.35827	0.0254771	0.275131	-3.33612
ENSG00000166619_BLCAP	0.297884	7.84701	2.74289	0.0104353	0.17178	-3.33795
ENSG00000281398_SNHG4	0.604459	2.11394	2.52579	0.0173987	0.224497	-3.3434
ENSG00000123685_BATF3	-0.667833	2.69463	-2.57195	0.0156308	0.21225	-3.34418
ENSG00000160216_AGPAT3	-0.357251	5.1438	-2.65171	0.0129631	0.192668	-3.34768
ENSG00000087111_PIGS	-0.501582	6.36283	-2.70404	0.0114501	0.180155	-3.3497
ENSG00000247708_STX18-AS1	0.645977	0.871125	2.4128	0.0225326	0.256304	-3.35055
ENSG00000156795_WDYHV1	0.626594	3.71667	2.56568	0.0158607	0.212917	-3.35204
ENSG00000184207_PGP	-0.401094	5.69448	-2.6693	0.0124347	0.188019	-3.35244
ENSG00000215386_MIR99AHG	0.502964	2.10808	2.5642	0.0159157	0.213297	-3.35273
ENSG00000140832_MARVELD3	1.07646	-0.826776	2.3544	0.0256987	0.276459	-3.35372
ENSG00000170234_PWWP2A	-0.269498	4.33158	-2.64254	0.0132465	0.195125	-3.35488
ENSG00000259332_ST20-MTHFS	0.904391	0.710213	2.3731	0.0246433	0.270101	-3.35521
ENSG00000171408_PDE7B	1.16954	-1.32627	2.34908	0.0260068	0.277719	-3.35615
ENSG00000221968_FADS3	-0.733571	5.36164	-2.68619	0.0119466	0.184474	-3.35838
ENSG00000235852_AC005540.3	0.895976	-0.22623	2.42659	0.0218391	0.251864	-3.35954
ENSG00000274026_FAM27E3	0.708899	1.97973	2.45588	0.0204302	0.241719	-3.35979
ENSG00000179588_ZFPM1	0.747358	2.70631	2.47293	0.019649	0.23667	-3.36121
ENSG00000115425_PECR	0.346143	3.08718	2.56529	0.0158751	0.212917	-3.36374
ENSG00000165181_C9orf84	1.70038	-2.0388	2.34224	0.0264074	0.280281	-3.36376
ENSG00000180739_S1PR5	-0.87951	1.81739	-2.48875	0.0189492	0.233012	-3.36568
ENSG00000070759_TESK2	0.48331	1.58802	2.49771	0.0185627	0.230592	-3.36587
ENSG00000146859_TMEM140	0.349434	3.43011	2.55464	0.0162733	0.215046	-3.36645
ENSG00000130203_APOE	-1.49426	4.1072	-2.56907	0.0157361	0.212605	-3.3668
ENSG00000183696_UPP1	-0.813257	1.77463	-2.45582	0.020433	0.241719	-3.36873
ENSG00000250462_LRRC37BP1	-0.332574	4.13076	-2.60722	0.0143939	0.203617	-3.36959
ENSG00000280594_AP000432.1	0.759128	2.34399	2.48182	0.019253	0.235035	-3.36986
ENSG00000179364_PACS2	0.705416	5.99467	2.68208	0.0120637	0.18513	-3.37009
ENSG00000156958_GALK2	-0.377179	2.95313	-2.52886	0.0172758	0.223706	-3.37081
ENSG00000198732_SMOC1	0.647887	2.61073	2.66313	0.0126178	0.189698	-3.37084
ENSG00000151468_CCDC3	0.397864	7.10348	2.72019	0.0110175	0.176937	-3.37161
ENSG00000184347_SLIT3	1.97627	-0.446716	2.36441	0.0251288	0.273703	-3.37164
ENSG00000139641_ESYT1	-0.57917	7.02053	-2.71286	0.0112119	0.178374	-3.37364
ENSG00000214063_TSPAN4	-0.473112	4.91304	-2.63699	0.013421	0.196391	-3.37446
ENSG00000160404_TOR2A	-0.636042	2.55418	-2.4848	0.0191214	0.23417	-3.37521
ENSG00000172965_MIR4435-2HG	-0.878204	3.90045	-2.55723	0.0161758	0.21464	-3.37618
ENSG00000146701_MDH2	0.342764	8.40843	2.74151	0.0104697	0.172021	-3.3787
ENSG00000186019_AC084219.4	0.942644	1.39497	2.40372	0.0230004	0.259763	-3.38173
ENSG00000278341_RP5-1142A6.10	1.21301	-0.73108	2.33632	0.0267585	0.283147	-3.38447
ENSG00000128274_A4GALT	0.60311	1.96085	2.55345	0.0163183	0.215046	-3.38727
ENSG00000268592_RAET1E-AS1	0.455413	2.93985	2.52381	0.0174785	0.224913	-3.38793
ENSG00000196116_TDRD7	-0.685648	2.22323	-2.47762	0.0194391	0.235224	-3.38865
ENSG00000171956_FOXB1	0.809227	-1.15079	2.43601	0.0213765	0.248987	-3.38922
ENSG00000280402_RP11-20I23.10	1.91021	-1.37603	2.32311	0.0275576	0.286136	-3.38954
ENSG00000067057_PFKP	-0.650981	5.11358	-2.68287	0.012041	0.185078	-3.39238
ENSG00000263020_XXbac-BPG32J3.22	-0.532057	2.23038	-2.48351	0.0191784	0.234674	-3.39308
ENSG00000124635_HIST1H2BJ	0.652352	-2.07603	2.36168	0.0252834	0.274019	-3.3937
ENSG00000164466_SFXN1	-0.530974	6.98361	-2.71552	0.0111409	0.178019	-3.39496
ENSG00000230797_YY2	0.57789	1.01901	2.46601	0.019963	0.238258	-3.3964
ENSG00000091262_ABCC6	1.09784	-0.88712	2.33234	0.0269968	0.284289	-3.39921
ENSG00000254602_AP000662.4	-0.659737	1.78007	-2.43118	0.0216126	0.250577	-3.39998
ENSG00000182327_GLTPD2	0.951988	-0.624005	2.32909	0.0271932	0.285152	-3.40081
ENSG00000166272_WBP1L	-0.950536	6.35389	-2.66728	0.0124945	0.188433	-3.4018
ENSG00000273590_SMIM11B	0.963576	2.94688	2.50051	0.0184437	0.230132	-3.40265
ENSG00000115738_ID2	-0.397625	2.15594	-2.46148	0.0201706	0.239589	-3.4036
ENSG00000179632_MAF1	0.336933	6.97215	2.69458	0.0117106	0.181958	-3.40458
ENSG00000116852_KIF21B	-0.823485	2.8948	-2.49033	0.0188805	0.232496	-3.40519
ENSG00000163817_SLC6A20	1.37089	-1.7468	2.31254	0.0282126	0.288728	-3.40619
ENSG00000237939_AC097523.3	-0.936202	-1.50857	-2.32808	0.0272541	0.285193	-3.40779
ENSG00000012171_SEMA3B	0.741689	2.25074	2.46662	0.0199347	0.238084	-3.40875
ENSG00000158352_SHROOM4	-0.517496	2.39894	-2.5973	0.0147322	0.206144	-3.40975
ENSG00000159596_TMEM69	0.318397	3.89096	2.58221	0.0152613	0.210203	-3.41005
ENSG00000002834_LASP1	-0.69191	7.66757	-2.70051	0.0115466	0.180767	-3.4107
ENSG00000274600_RIMBP3B	-0.949173	0.961967	-2.39791	0.0233041	0.2615	-3.41086
ENSG00000169814_BTD	-0.443572	3.01728	-2.47008	0.0197777	0.237121	-3.41141
ENSG00000156858_PRR14	0.584616	3.69239	2.57519	0.0155134	0.211375	-3.41173
ENSG00000168418_KCNG4	0.796307	-0.791999	2.37643	0.0244598	0.268765	-3.41474
ENSG00000106538_RARRES2	-0.322914	2.3713	-2.67302	0.0123258	0.187183	-3.41596
ENSG00000187498_COL4A1	-0.596512	8.97761	-2.74475	0.0103887	0.17166	-3.41773
ENSG00000122406_RPL5	0.242386	10.4448	2.76241	0.00995778	0.16723	-3.41838
ENSG00000276073_RP5-1125A11.7	0.902012	-0.374563	2.31628	0.0279791	0.287519	-3.4201
ENSG00000236819_LINC01563	0.39845	3.83086	2.54478	0.0166503	0.216977	-3.42188
ENSG00000076928_ARHGEF1	-0.304064	6.94596	-2.69127	0.0118031	0.183001	-3.42223
ENSG00000142627_EPHA2	-0.831437	7.0587	-2.70069	0.0115417	0.180767	-3.42318
ENSG00000050748_MAPK9	-0.274961	5.379	-2.66083	0.0126866	0.190179	-3.42403
ENSG00000261822_RP11-265N6.2	-1.38868	-0.690631	-2.36269	0.0252262	0.273739	-3.4261
ENSG00000130751_NPAS1	-1.71757	0.206972	-2.31133	0.0282882	0.289332	-3.42759
ENSG00000183011_NAA38	-0.345593	4.94163	-2.60882	0.01434	0.2031	-3.42861
ENSG00000276166_CTD-2600O9.2	1.6286	-1.85284	2.29646	0.0292356	0.294333	-3.43202
ENSG00000137094_DNAJB5	-0.56243	4.80022	-2.61488	0.0141375	0.202059	-3.43249
ENSG00000181381_DDX60L	-0.862506	0.682716	-2.41571	0.0223843	0.254951	-3.43278
ENSG00000101084_C20orf24	-0.31196	6.53388	-2.6751	0.0122652	0.186424	-3.4339
ENSG00000241280_RP11-221J22.2	-1.56415	-1.05264	-2.35562	0.0256289	0.276048	-3.43399
ENSG00000165195_PIGA	-0.590176	3.26035	-2.61337	0.0141876	0.202409	-3.43511
ENSG00000272663_RP11-191L17.1	1.18354	-1.79877	2.30207	0.0288752	0.292253	-3.43604
ENSG00000256304_CCDC150P1	1.11587	-1.02706	2.32461	0.0274657	0.286119	-3.43666
ENSG00000100906_NFKBIA	-0.382854	4.34582	-2.56829	0.0157645	0.212605	-3.43787
ENSG00000100554_ATP6V1D	-0.485422	4.53812	-2.61088	0.0142706	0.20261	-3.43871
ENSG00000277459_RP11-732A21.3	-1.08619	-0.612783	-2.32191	0.0276314	0.286136	-3.43884
ENSG00000173548_SNX33	-0.403312	5.44642	-2.61483	0.0141391	0.202059	-3.44076
ENSG00000259088_CTD-2017C7.2	-1.24718	-1.36333	-2.29373	0.0294131	0.295129	-3.44276
ENSG00000249898_MCPH1-AS1	-1.29265	-2.16502	-2.28823	0.0297726	0.297538	-3.44472
ENSG00000139508_SLC46A3	0.619475	4.61155	2.56071	0.0160452	0.214046	-3.44504
ENSG00000172375_C2CD2L	-0.53601	3.52661	-2.51998	0.0176341	0.225916	-3.44569
ENSG00000113161_HMGCR	-0.555578	6.35372	-2.6769	0.0122127	0.186113	-3.44749
ENSG00000231365_RP11-418J17.1	0.409639	2.85909	2.44697	0.0208497	0.244987	-3.45075
ENSG00000259895_RP11-715J22.2	0.84511	-0.482784	2.32232	0.0276061	0.286136	-3.4532
ENSG00000026297_RNASET2	0.502861	4.27611	2.52795	0.0173119	0.223759	-3.45365
ENSG00000109189_USP46	-0.40081	5.69886	-2.65813	0.0127679	0.191233	-3.4537
ENSG00000205542_TMSB4X	-0.467531	8.527	-2.73174	0.0107176	0.174064	-3.45426
ENSG00000235162_C12orf75	-1.04475	4.49932	-2.58129	0.015294	0.210206	-3.45481
ENSG00000123643_SLC36A1	0.64888	3.93838	2.55828	0.0161361	0.214603	-3.4568
ENSG00000105443_CYTH2	-0.307795	6.24421	-2.64391	0.0132038	0.194753	-3.45816
ENSG00000162129_CLPB	0.411896	4.74367	2.58805	0.0150545	0.208813	-3.45834
ENSG00000218358_RAET1K	-0.67324	0.420579	-2.35752	0.0255201	0.275216	-3.45904
ENSG00000103174_NAGPA	-0.610113	3.18297	-2.47827	0.01941	0.235035	-3.45974
ENSG00000069702_TGFBR3	0.340697	3.00511	2.51466	0.0178517	0.227384	-3.45985
ENSG00000157191_NECAP2	-0.436265	5.66654	-2.61129	0.014257	0.202581	-3.4608
ENSG00000179240_RP11-111M22.2	0.522245	2.66294	2.48155	0.0192645	0.235035	-3.46125
ENSG00000164088_PPM1M	-0.412544	3.3103	-2.504	0.018296	0.230132	-3.46194
ENSG00000171517_LPAR3	0.747631	0.322769	2.39277	0.0235759	0.263216	-3.46355
ENSG00000267065_CTD-2246P4.1	-0.828563	-1.28258	-2.29943	0.0290442	0.293721	-3.46481
ENSG00000279921_AC017081.1	0.877708	0.475416	2.36334	0.0251895	0.273739	-3.46655
ENSG00000106012_IQCE	0.675012	4.4157	2.50131	0.0184097	0.230132	-3.46677
ENSG00000178802_MPI	-0.412593	4.608	-2.55964	0.0160854	0.214255	-3.46709
ENSG00000154118_JPH3	0.999318	-0.787612	2.27891	0.0303911	0.300058	-3.47014
ENSG00000174628_IQCK	0.78581	1.31972	2.32277	0.0275784	0.286136	-3.47089
ENSG00000118432_CNR1	0.634079	3.35805	2.52308	0.0175081	0.224962	-3.47179
ENSG00000050426_LETMD1	0.508828	4.9143	2.58139	0.0152903	0.210206	-3.47207
ENSG00000166482_MFAP4	0.921579	5.184	2.62454	0.01382	0.199459	-3.4743
ENSG00000276170_AC124789.1	-1.22589	-0.752034	-2.34533	0.0262256	0.279132	-3.47749
ENSG00000100362_PVALB	-2.27253	-1.19427	-2.27045	0.0309628	0.302503	-3.47929
ENSG00000010295_IFFO1	-0.381465	5.11978	-2.59205	0.0149142	0.207691	-3.4799
ENSG00000074047_GLI2	0.642494	5.09988	2.60907	0.0143316	0.2031	-3.48063
ENSG00000169857_AVEN	-0.329398	3.49659	-2.55723	0.0161755	0.21464	-3.48171
ENSG00000175745_NR2F1	0.499997	4.44885	2.59317	0.0148752	0.207314	-3.48601
ENSG00000109680_TBC1D19	-0.728966	1.87734	-2.43515	0.0214184	0.248987	-3.48629
ENSG00000172819_RARG	-0.446471	3.81661	-2.49205	0.0188061	0.232398	-3.48767
ENSG00000266918_RP11-798G7.8	0.877321	-0.205919	2.31425	0.0281056	0.288034	-3.4884
ENSG00000204590_GNL1	-0.488149	6.44869	-2.65373	0.0129013	0.192406	-3.48949
ENSG00000247596_TWF2	-0.32363	5.29885	-2.61182	0.0142392	0.202581	-3.49168
ENSG00000256514_AP003419.11	2.2621	-1.21547	2.27268	0.0308109	0.301526	-3.49289
ENSG00000225313_RP11-415J8.3	-0.521429	0.0640762	-2.32768	0.0272787	0.285193	-3.49495
ENSG00000196141_SPATS2L	-0.273363	8.62828	-2.69187	0.0117864	0.182972	-3.49549
ENSG00000196924_FLNA	-0.637613	9.62909	-2.71012	0.0112853	0.17869	-3.49602
ENSG00000103018_CYB5B	-0.273102	6.29671	-2.63747	0.013406	0.196391	-3.49809
ENSG00000119403_PHF19	-0.476049	5.54881	-2.58658	0.0151063	0.209032	-3.49994
ENSG00000240694_PNMA2	-0.557674	4.40705	-2.51003	0.0180436	0.228977	-3.49999
ENSG00000093010_COMT	-0.620838	6.85077	-2.63414	0.0135113	0.19663	-3.50175
ENSG00000107954_NEURL1	0.751859	3.39984	2.46728	0.0199048	0.238053	-3.50188
ENSG00000155366_RHOC	-0.642862	6.72502	-2.63822	0.0133824	0.196226	-3.50514
ENSG00000034510_TMSB10	-0.417358	9.69044	-2.70183	0.0115103	0.180767	-3.50606
ENSG00000121766_ZCCHC17	-0.251851	5.6024	-2.5963	0.0147667	0.206296	-3.50643
ENSG00000204624_PTCHD2	0.648161	-1.6312	2.29625	0.0292495	0.294333	-3.50652
ENSG00000167173_C15orf39	0.358322	5.62508	2.61917	0.0139956	0.200995	-3.50725
ENSG00000279970_RP11-299G20.5	0.986536	-0.704585	2.24935	0.0324304	0.309223	-3.50836
ENSG00000105699_LSR	-0.949989	1.41228	-2.37007	0.0248115	0.271433	-3.50856
ENSG00000153714_LURAP1L	0.748319	2.66501	2.35903	0.0254336	0.275131	-3.50918
ENSG00000260114_CTD-2574D22.4	0.717292	0.733602	2.33722	0.0267045	0.282747	-3.50967
ENSG00000136404_TM6SF1	-1.2576	1.84603	-2.3991	0.0232415	0.2615	-3.51007
ENSG00000175130_MARCKSL1	0.260426	8.29571	2.6716	0.0123672	0.187512	-3.51049
ENSG00000236670_KRT18P5	0.801618	-0.777543	2.29761	0.0291615	0.293999	-3.51064
ENSG00000112414_ADGRG6	-0.572374	0.31445	-2.42444	0.0219457	0.252427	-3.51068
ENSG00000273344_PAXIP1-AS1	0.472098	3.22513	2.47398	0.0196017	0.236535	-3.51083
ENSG00000144597_EAF1	-0.503058	5.22258	-2.54985	0.0164555	0.215603	-3.51085
ENSG00000277117_CH507-9B2.1	-1.22211	-0.623273	-2.25356	0.0321325	0.307679	-3.51094
ENSG00000119782_FKBP1B	-0.749253	3.13868	-2.56531	0.0158746	0.212917	-3.5115
ENSG00000072041_SLC6A15	0.460476	4.06552	2.55882	0.0161159	0.214498	-3.51277
ENSG00000241313_WWTR1-AS1	0.978017	-1.25516	2.25704	0.0318884	0.307137	-3.51781
ENSG00000173013_CCDC96	-1.31697	-1.17533	-2.25155	0.0322747	0.308075	-3.51807
ENSG00000204991_SPIRE2	0.603714	1.51646	2.35171	0.0258538	0.276593	-3.52004
ENSG00000172771_EFCAB12	-1.02158	-1.70624	-2.24641	0.03264	0.310882	-3.52134
ENSG00000236540_AC006547.13	0.783341	-0.0115206	2.27375	0.0307385	0.301526	-3.5218
ENSG00000102781_KATNAL1	0.617947	4.04753	2.53557	0.0170096	0.220833	-3.52386
ENSG00000139679_LPAR6	-0.757669	-2.46118	-2.27312	0.0307813	0.301526	-3.52557
ENSG00000225614_ZNF469	1.08682	-1.49978	2.23367	0.0335616	0.316142	-3.52858
ENSG00000044524_EPHA3	1.22905	3.72546	2.36805	0.0249242	0.272325	-3.53078
ENSG00000165300_SLITRK5	0.446528	4.6834	2.5541	0.0162938	0.215046	-3.53112
ENSG00000143858_SYT2	-1.03028	-0.651104	-2.2579	0.031828	0.306833	-3.53197
ENSG00000138777_PPA2	-0.424838	4.19065	-2.51155	0.0179805	0.228508	-3.53364
ENSG00000105738_SIPA1L3	0.297623	6.53241	2.62552	0.0137883	0.199459	-3.53392
ENSG00000261226_RP11-830F9.7	0.997638	-1.51373	2.25658	0.0319208	0.307137	-3.53434
ENSG00000232559_GS1-124K5.12	-0.812779	-0.530975	-2.26893	0.0310661	0.302834	-3.53522
ENSG00000273301_RP11-314B1.2	0.662422	0.932446	2.35105	0.0258924	0.276836	-3.53691
ENSG00000142937_RPS8	0.252664	10.7497	2.71239	0.0112244	0.178374	-3.53746
ENSG00000175602_CCDC85B	-0.414729	6.09348	-2.61719	0.014061	0.201603	-3.54128
ENSG00000183186_C2CD4C	-0.619836	0.622901	-2.35348	0.0257518	0.276519	-3.54323
ENSG00000051009_FAM160A2	0.290187	4.8331	2.53635	0.0169788	0.220597	-3.54522
ENSG00000130775_THEMIS2	-0.664843	3.85731	-2.4913	0.0188382	0.232398	-3.54593
ENSG00000280130_AC073333.1	0.621659	0.227285	2.28163	0.0302092	0.2995	-3.5462
ENSG00000183891_TTC32	0.594483	1.85128	2.3946	0.0234786	0.262614	-3.54632
ENSG00000204745_AC083899.3	-0.542703	1.55023	-2.39838	0.0232792	0.2615	-3.54674
ENSG00000101474_APMAP	-0.286519	7.32827	-2.64101	0.0132945	0.19543	-3.54733
ENSG00000182919_C11orf54	-0.633336	3.66712	-2.48067	0.0193037	0.235035	-3.54771
ENSG00000258555_SPECC1L-ADORA2A	0.5949	2.7097	2.46076	0.020204	0.239807	-3.55136
ENSG00000186350_RXRA	0.304739	7.63038	2.6352	0.0134777	0.19663	-3.5518
ENSG00000228436_RP5-864K19.4	1.31521	-2.02259	2.21692	0.0348098	0.31985	-3.5539
ENSG00000237289_CKMT1B	1.56496	-1.16668	2.23235	0.033659	0.316272	-3.55547
ENSG00000124191_TOX2	0.618396	3.80334	2.48788	0.0189867	0.233145	-3.55693
ENSG00000239282_GATSL3	-0.76911	1.68814	-2.34548	0.0262164	0.279132	-3.55776
ENSG00000275023_MLLT6	0.31638	6.76724	2.60439	0.0144895	0.204222	-3.55785
ENSG00000105607_GCDH	-0.339102	4.66736	-2.55484	0.0162658	0.215046	-3.55793
ENSG00000272277_RP1-40E16.12	0.770034	-0.0945487	2.26836	0.0311052	0.303045	-3.56145
ENSG00000189339_SLC35E2B	0.269822	7.65387	2.62468	0.0138157	0.199459	-3.56152
ENSG00000119688_ABCD4	-0.375839	4.8306	-2.52537	0.0174157	0.224497	-3.56195
ENSG00000141664_ZCCHC2	0.503061	3.21037	2.416	0.0223696	0.25495	-3.56223
ENSG00000107331_ABCA2	0.960008	4.58041	2.47091	0.0197403	0.237121	-3.56235
ENSG00000239335_LLPH-AS1	1.44413	-1.2833	2.21214	0.0351733	0.321976	-3.56284
ENSG00000130182_ZSCAN10	0.771544	-0.61192	2.28598	0.0299207	0.297786	-3.56304
ENSG00000261423_RP11-1007O24.3	0.648988	2.49467	2.38862	0.0237974	0.26492	-3.56333
ENSG00000129691_ASH2L	-0.357308	5.39416	-2.54688	0.0165694	0.216373	-3.56397
ENSG00000024422_EHD2	0.437157	6.31858	2.58215	0.0152632	0.210203	-3.56438
ENSG00000164305_CASP3	-0.754275	3.84464	-2.5532	0.016328	0.215046	-3.56642
ENSG00000151148_UBE3B	-0.33326	5.45147	-2.55273	0.0163457	0.215046	-3.5671
ENSG00000099866_MADCAM1	1.34621	-1.12782	2.21194	0.0351887	0.321976	-3.56931
ENSG00000189171_S100A13	-0.492025	5.12162	-2.55324	0.0163262	0.215046	-3.5722
ENSG00000123240_OPTN	-0.900997	2.50433	-2.44202	0.0210861	0.247266	-3.57309
ENSG00000246731_MGC16275	1.01	-1.4017	2.21034	0.0353107	0.322416	-3.57402
ENSG00000180921_FAM83H	0.738334	2.66834	2.42226	0.0220545	0.252844	-3.57594
ENSG00000277147_LINC00869	-0.603677	2.13739	-2.36191	0.0252699	0.274019	-3.57594
ENSG00000180354_MTURN	0.60706	5.8319	2.5682	0.0157681	0.212605	-3.57727
ENSG00000279232_AC008522.1	0.418828	4.36465	2.50371	0.0183081	0.230132	-3.57794
ENSG00000125149_C16orf70	0.253259	4.93497	2.55784	0.0161528	0.21464	-3.57848
ENSG00000233485_RP3-467K16.2	1.03472	-1.63512	2.2305	0.0337945	0.316736	-3.58093
ENSG00000162620_LRRIQ3	-0.730956	-0.140874	-2.25614	0.0319513	0.307137	-3.58169
ENSG00000159314_ARHGAP27	0.59731	2.3748	2.39274	0.0235777	0.263216	-3.58281
ENSG00000174059_CD34	-1.16813	0.587898	-2.28724	0.0298378	0.297786	-3.58321
ENSG00000143512_HHIPL2	-1.07268	1.71699	-2.45421	0.0205084	0.242333	-3.58424
ENSG00000112309_B3GAT2	-1.24457	-1.95218	-2.23253	0.0336454	0.316272	-3.58815
ENSG00000119547_ONECUT2	0.495875	1.92512	2.473	0.0196462	0.23667	-3.58831
ENSG00000138759_FRAS1	-0.636186	6.45389	-2.62075	0.0139437	0.20066	-3.5905
ENSG00000007129_CEACAM21	0.608947	0.391029	2.32482	0.0274529	0.286119	-3.59227
ENSG00000174165_ZDHHC24	0.546636	3.86428	2.43544	0.0214041	0.248987	-3.59302
ENSG00000279522_CTC-487M23.6	0.92011	-1.08699	2.21846	0.0346928	0.319523	-3.59326
ENSG00000246898_LINC00920	-1.08185	-0.247629	-2.27792	0.0304574	0.300254	-3.59734
ENSG00000166265_CYYR1	-0.337746	2.68547	-2.57086	0.0156707	0.212605	-3.59892
ENSG00000161664_ASB16	0.718055	0.577109	2.2661	0.0312603	0.304216	-3.59914
ENSG00000178078_STAP2	-0.424062	1.41112	-2.4239	0.0219726	0.252569	-3.59998
ENSG00000132330_SCLY	0.50595	5.08661	2.5287	0.0172822	0.223706	-3.60045
ENSG00000004864_SLC25A13	0.336465	5.82688	2.58688	0.0150956	0.209032	-3.6005
ENSG00000147526_TACC1	-0.538361	6.72046	-2.60504	0.0144677	0.20408	-3.60133
ENSG00000196233_LCOR	-0.595465	3.39476	-2.52247	0.0175327	0.225109	-3.60203
ENSG00000182584_ACTL10	0.998083	-1.55403	2.20039	0.0360812	0.324694	-3.60388
ENSG00000160716_CHRNB2	1.26309	-2.00398	2.18296	0.0374676	0.332878	-3.6056
ENSG00000108379_WNT3	0.739492	3.81975	2.48046	0.0193129	0.235035	-3.60608
ENSG00000256925_ADGRA1-AS1	1.25449	-0.670582	2.18048	0.0376692	0.333355	-3.61014
ENSG00000277224_HIST1H2BF	1.31973	-1.68342	2.17993	0.0377133	0.333355	-3.61078
ENSG00000136451_VEZF1	0.286958	5.97566	2.56655	0.0158288	0.212786	-3.61161
ENSG00000226094_RPL7P3	1.68849	-0.898086	2.21158	0.0352158	0.322055	-3.61438
ENSG00000167985_SDHAF2	0.399772	4.21998	2.46693	0.0199207	0.23808	-3.61478
ENSG00000113083_LOX	-1.51312	3.56929	-2.39807	0.0232956	0.2615	-3.61726
ENSG00000161281_COX7A1	1.32501	1.29118	2.19735	0.03632	0.326169	-3.61982
ENSG00000088992_TESC	-0.874131	-1.84474	-2.21415	0.0350196	0.321439	-3.62068
ENSG00000256092_RP13-942N8.1	-0.737628	-0.194104	-2.23873	0.0331933	0.313924	-3.62175
ENSG00000277017_XXbac-B33L19.6	-0.777006	-2.10615	-2.22341	0.0343215	0.318493	-3.62208
ENSG00000121361_KCNJ8	-1.17299	-0.872937	-2.20643	0.0356117	0.323316	-3.62215
ENSG00000127364_TAS2R4	-1.24639	-0.754393	-2.2013	0.0360105	0.324392	-3.62311
ENSG00000094755_GABRP	1.08413	-0.777409	2.20291	0.0358852	0.324392	-3.6232
ENSG00000183255_PTTG1IP	-0.401072	8.24806	-2.62529	0.0137959	0.199459	-3.62456
ENSG00000256229_ZNF486	0.418017	3.92757	2.48543	0.0190938	0.23413	-3.62458
ENSG00000120738_EGR1	0.898064	2.56936	2.40407	0.0229822	0.259726	-3.62459
ENSG00000161057_PSMC2	-0.334429	6.55175	-2.58832	0.015045	0.208813	-3.62493
ENSG00000148344_PTGES	1.24859	-0.479649	2.22405	0.0342737	0.318493	-3.62501
ENSG00000078098_FAP	0.95487	-0.56259	2.20943	0.0353808	0.322549	-3.62615
ENSG00000214719_AC005562.1	-0.838457	1.48419	-2.28501	0.0299851	0.297786	-3.62645
ENSG00000168350_DEGS2	1.69948	-1.24631	2.1757	0.038059	0.334226	-3.62664
ENSG00000137507_LRRC32	-1.04621	-0.78352	-2.20608	0.0356394	0.323316	-3.62696
ENSG00000178403_NEUROG2	1.18535	-2.13359	2.19561	0.0364573	0.327235	-3.62699
ENSG00000249319_AC068533.7	-1.80285	-2.02908	-2.17596	0.0380378	0.334226	-3.62788
ENSG00000050165_DKK3	-0.669078	4.96354	-2.50112	0.0184179	0.230132	-3.62917
ENSG00000072195_SPEG	0.481286	6.73038	2.56791	0.0157788	0.212605	-3.63039
ENSG00000071575_TRIB2	0.702438	6.04434	2.56849	0.0157575	0.212605	-3.63093
ENSG00000280351_CTD-2561B21.8	0.564833	2.15724	2.32206	0.0276221	0.286136	-3.63274
ENSG00000171443_ZNF524	0.545795	1.72349	2.29928	0.029054	0.293721	-3.63275
ENSG00000159216_RUNX1	-0.523397	6.69795	-2.56885	0.0157441	0.212605	-3.63489
ENSG00000267815_CTB-191K22.5	0.918873	-0.0255584	2.21873	0.0346728	0.319523	-3.63607
ENSG00000269388_AC018755.16	0.733309	-2.30857	2.18715	0.0371305	0.331203	-3.63749
ENSG00000133392_MYH11	0.571031	0.099109	2.23418	0.0335247	0.316031	-3.63809
ENSG00000255439_RP11-196G11.1	-1.81615	0.781351	-2.26506	0.0313317	0.304216	-3.63836
ENSG00000110328_GALNT18	0.645703	2.9246	2.43931	0.0212166	0.247963	-3.63901
ENSG00000129351_ILF3	0.201578	9.74982	2.65398	0.0128937	0.192406	-3.63914
ENSG00000124380_SNRNP27	0.334954	5.07951	2.5174	0.0177393	0.226569	-3.64053
ENSG00000095370_SH2D3C	-0.845366	2.19346	-2.29494	0.029334	0.294844	-3.64117
ENSG00000264490_WI2-87327B8.1	1.81036	-2.26997	2.15845	0.0394981	0.340852	-3.64649
ENSG00000249992_TMEM158	1.08401	0.675485	2.22278	0.0343683	0.318493	-3.64688
ENSG00000166359_WDR88	1.02441	-1.40464	2.16419	0.0390142	0.338518	-3.64706
ENSG00000152669_CCNO	-0.920342	1.07759	-2.22435	0.0342509	0.318493	-3.64896
ENSG00000151892_GFRA1	-0.695821	4.7669	-2.55138	0.0163969	0.215445	-3.6536
ENSG00000129636_ITFG1	-0.386191	4.6306	-2.50454	0.0182733	0.230132	-3.65429
ENSG00000105261_OVOL3	0.935106	-1.99073	2.16252	0.0391543	0.33902	-3.65868
ENSG00000160255_ITGB2	0.847667	5.22942	2.54794	0.0165287	0.216199	-3.65997
ENSG00000135404_CD63	-0.44271	9.30579	-2.61988	0.0139725	0.200828	-3.66037
ENSG00000273270_RP11-212P7.2	0.543084	3.65811	2.40788	0.022785	0.258166	-3.66343
ENSG00000183535_COL18A1-AS1	1.51531	-0.46811	2.18018	0.0376936	0.333355	-3.66364
ENSG00000260577_RP11-615I2.2	0.639109	-0.555514	2.30523	0.0286734	0.291224	-3.66398
ENSG00000173890_GPR160	-0.867408	-0.251813	-2.18965	0.0369303	0.329953	-3.6652
ENSG00000172382_PRSS27	-1.24177	-1.29471	-2.17463	0.0381472	0.334371	-3.667
ENSG00000154537_FAM27C	0.480312	0.786208	2.24139	0.0330006	0.312949	-3.66767
ENSG00000272419_RP11-403I13.8	-0.562222	1.14418	-2.26412	0.0313968	0.304357	-3.66779
ENSG00000187867_PALM3	-0.717795	1.16989	-2.39919	0.0232368	0.2615	-3.66905
ENSG00000185250_PPIL6	1.38407	-0.858161	2.14312	0.0408172	0.346063	-3.67009
ENSG00000279095_AC092066.1	0.481718	3.22132	2.3629	0.0252138	0.273739	-3.67062
ENSG00000215859_RP6-74O6.2	-1.23747	-1.732	-2.1634	0.0390799	0.338919	-3.67159
ENSG00000116299_KIAA1324	-1.19816	-1.61592	-2.1465	0.0405233	0.345661	-3.67445
ENSG00000277449_CEBPB-AS1	1.58732	-0.868387	2.14656	0.0405182	0.345661	-3.6815
ENSG00000165434_PGM2L1	-0.839431	3.46607	-2.48475	0.0191239	0.23417	-3.6822
ENSG00000158234_FAIM	-0.500205	-0.484655	-2.38091	0.0242144	0.267247	-3.68235
ENSG00000230736_RP1-149A16.3	1.15475	-1.1607	2.15579	0.0397243	0.341899	-3.68379
ENSG00000272168_CASC15	0.531915	2.75782	2.34109	0.0264753	0.280661	-3.6842
ENSG00000158292_GPR153	0.64266	7.25919	2.57811	0.0154077	0.210731	-3.6844
ENSG00000155629_PIK3AP1	-0.721481	3.14892	-2.42878	0.0217305	0.251109	-3.68707
ENSG00000156875_MFSD14A	-0.28951	5.63688	-2.51275	0.0179306	0.228169	-3.68733
ENSG00000119522_DENND1A	0.37258	5.3401	2.49112	0.0188459	0.232398	-3.68947
ENSG00000261578_RP11-21L23.2	0.734149	1.19577	2.24015	0.0330901	0.313628	-3.69055
ENSG00000134996_OSTF1	-0.346635	4.58804	-2.50002	0.0184644	0.230132	-3.69394
ENSG00000120256_LRP11	0.59576	4.75975	2.47066	0.0197514	0.237121	-3.69455
ENSG00000125170_DOK4	-0.60426	3.80778	-2.44942	0.0207335	0.243887	-3.69594
ENSG00000274828_RP11-567M16.6	0.487729	2.00764	2.27268	0.030811	0.301526	-3.69602
ENSG00000165806_CASP7	-0.988785	5.36027	-2.49729	0.0185806	0.230592	-3.69908
ENSG00000240445_FOXO3B	-0.464184	4.6956	-2.49398	0.0187224	0.232023	-3.6992
ENSG00000273271_AP000254.8	0.799529	-1.39583	2.13832	0.0412384	0.348459	-3.70001
ENSG00000110925_CSRNP2	-0.23935	7.22063	-2.56823	0.0157669	0.212605	-3.70745
ENSG00000087095_NLK	0.279992	4.19379	2.47898	0.0193787	0.235035	-3.70795
ENSG00000189067_LITAF	0.469362	6.14321	2.52525	0.0174204	0.224497	-3.70933
ENSG00000204839_MROH6	0.694834	1.16827	2.24213	0.0329474	0.312651	-3.71021
ENSG00000116132_PRRX1	1.22685	1.95548	2.19744	0.036313	0.326169	-3.71163
ENSG00000111266_DUSP16	0.726128	3.55017	2.35859	0.0254588	0.275131	-3.71175
ENSG00000272884_RP11-104H15.10	-1.10363	0.695653	-2.21358	0.035063	0.3215	-3.71196
ENSG00000165029_ABCA1	1.50713	-1.77538	2.11457	0.0433796	0.357549	-3.71372
ENSG00000089472_HEPH	-1.29842	-2.2025	-2.13094	0.0418936	0.352272	-3.71529
ENSG00000160963_COL26A1	-1.28753	-1.54098	-2.13585	0.0414567	0.349796	-3.71659
ENSG00000178531_CTXN1	-0.606062	3.28582	-2.34452	0.0262733	0.279197	-3.71665
ENSG00000186517_ARHGAP30	-0.721385	0.712081	-2.20448	0.0357627	0.323663	-3.71727
ENSG00000166762_CATSPER2	1.06416	-0.970413	2.15327	0.0399397	0.342629	-3.71767
ENSG00000173692_PSMD1	-0.233369	7.49824	-2.57597	0.015485	0.211257	-3.71842
ENSG00000282458_WASH5P	0.278145	6.5647	2.5396	0.0168514	0.219433	-3.7205
ENSG00000276509_CH17-353B19.1	1.16615	-0.617968	2.11726	0.0431321	0.356838	-3.72106
ENSG00000127578_WFIKKN1	0.986731	0.613107	2.17784	0.0378838	0.333355	-3.72525
ENSG00000118855_MFSD1	-0.382639	4.06609	-2.39536	0.0234384	0.262614	-3.72702
ENSG00000137764_MAP2K5	0.523014	4.72674	2.43703	0.0213269	0.248752	-3.72717
ENSG00000172081_MOB3A	-0.255214	3.92796	-2.41658	0.0223403	0.254782	-3.72728
ENSG00000281358_RASSF1-AS1	0.978397	-1.9774	2.12346	0.0425669	0.355281	-3.72734
ENSG00000232581_AC079742.4	-2.186	-2.5464	-2.11377	0.0434528	0.357983	-3.72875
ENSG00000259721_RP11-758N13.1	-1.20943	-1.11755	-2.14458	0.0406902	0.345976	-3.73095
ENSG00000275185_RP13-753N3.3	1.32296	-0.738658	2.15475	0.0398127	0.341899	-3.73095
ENSG00000136044_APPL2	-0.326508	4.17591	-2.43272	0.0215369	0.249865	-3.73274
ENSG00000147471_PROSC	-0.24968	5.34177	-2.44924	0.0207421	0.243887	-3.73341
ENSG00000023572_GLRX2	0.311099	3.83658	2.37651	0.024455	0.268765	-3.73346
ENSG00000274092_CTD-3203P2.3	-0.520906	1.62552	-2.27076	0.0309417	0.302466	-3.73422
ENSG00000186020_ZNF529	0.420593	3.95408	2.42139	0.0220979	0.252844	-3.73495
ENSG00000275038_RP11-546B8.6	0.594026	0.606221	2.21824	0.03471	0.319523	-3.73593
ENSG00000102445_KIAA0226L	0.883608	-0.172412	2.23352	0.0335728	0.316142	-3.73626
ENSG00000150403_TMCO3	-0.243957	5.63231	-2.51463	0.0178529	0.227384	-3.73802
ENSG00000196196_HRCT1	1.19871	-1.03313	2.10007	0.0447347	0.362721	-3.73894
ENSG00000171777_RASGRP4	-0.916583	-0.324801	-2.22844	0.0339473	0.317486	-3.73975
ENSG00000182985_CADM1	1.00093	0.046935	2.28268	0.0301397	0.298981	-3.74047
ENSG00000174599_TRAM1L1	0.570581	1.12631	2.28275	0.030135	0.298981	-3.74096
ENSG00000149485_FADS1	-0.384169	7.19908	-2.5525	0.0163543	0.215046	-3.74116
ENSG00000163545_NUAK2	-0.367004	0.634361	-2.32626	0.027365	0.285411	-3.74202
ENSG00000116035_VAX2	-0.567605	3.20561	-2.33814	0.0266499	0.28234	-3.74224
ENSG00000204227_RING1	0.36069	5.49415	2.46937	0.01981	0.237244	-3.74295
ENSG00000050393_MCUR1	-0.312486	5.08544	-2.48124	0.0192783	0.235035	-3.74335
ENSG00000260948_RP11-552M11.8	1.37044	-1.48601	2.08786	0.0459044	0.367088	-3.74985
ENSG00000225434_LINC01504	-0.884925	-1.1487	-2.14575	0.0405884	0.345661	-3.75174
ENSG00000108622_ICAM2	-0.987434	-1.59178	-2.11943	0.042933	0.356647	-3.75282
ENSG00000233493_TMEM238	-1.01612	-0.840215	-2.11932	0.0429432	0.356647	-3.75524
ENSG00000164124_TMEM144	1.01279	-2.27786	2.10725	0.0440593	0.359921	-3.75567
ENSG00000175147_TMEM51-AS1	1.136	0.0984779	2.0962	0.0451025	0.364349	-3.75589
ENSG00000176834_VSIG10	-0.737004	3.77957	-2.41121	0.0226137	0.256725	-3.75741
ENSG00000118733_OLFM3	-0.598988	-2.04496	-2.15456	0.039829	0.341899	-3.75811
ENSG00000047849_MAP4	0.381459	8.71701	2.56675	0.0158212	0.212786	-3.75957
ENSG00000280061_CTD-2001J20.1	0.64344	1.39123	2.22021	0.0345615	0.319523	-3.75993
ENSG00000008128_CDK11A	-0.230256	5.92204	-2.49141	0.0188335	0.232398	-3.76059
ENSG00000234602_MCIDAS	-0.932719	-0.568467	-2.14204	0.0409114	0.346199	-3.76224
ENSG00000172366_FAM195A	0.445073	3.2044	2.30317	0.0288046	0.291876	-3.76256
ENSG00000197780_TAF13	-0.615316	4.17238	-2.39502	0.0234567	0.262614	-3.76468
ENSG00000148604_RGR	1.5121	0.337172	2.10497	0.0442728	0.360935	-3.76528
ENSG00000275888_RP13-516M14.10	-0.73547	-0.400821	-2.1624	0.0391645	0.33902	-3.76594
ENSG00000272701_MESTIT1	0.774893	0.144567	2.22287	0.0343616	0.318493	-3.76726
ENSG00000079691_LRRC16A	0.605305	0.794125	2.14608	0.0405597	0.345661	-3.76774
ENSG00000241749_RPSAP52	-0.55904	2.0603	-2.20694	0.0355725	0.323283	-3.76867
ENSG00000067064_IDI1	-0.575787	5.36917	-2.48823	0.0189715	0.233122	-3.76938
ENSG00000102878_HSF4	0.814107	0.809599	2.17063	0.0384768	0.335645	-3.77114
ENSG00000147202_DIAPH2	0.361831	3.73928	2.43052	0.0216447	0.250616	-3.77586
ENSG00000264345_RP11-958F21.1	-1.40295	-0.603083	-2.08919	0.0457762	0.36694	-3.77817
ENSG00000272563_RP11-480C16.1	1.18605	-0.958189	2.1082	0.0439705	0.359701	-3.7782
ENSG00000168398_BDKRB2	-0.992692	-0.269057	-2.07796	0.0468739	0.369542	-3.77982
ENSG00000116017_ARID3A	0.360522	6.17553	2.50112	0.0184178	0.230132	-3.78189
ENSG00000132334_PTPRE	-1.01474	2.5323	-2.31856	0.0278374	0.28717	-3.78219
ENSG00000235489_DBF4P1	-0.649743	-0.33526	-2.17915	0.0377768	0.333355	-3.78251
ENSG00000149043_SYT8	-0.922371	-0.195956	-2.1215	0.042745	0.355848	-3.78499
ENSG00000278875_CTC-439O9.1	0.701064	0.389181	2.16594	0.0388678	0.337919	-3.78665
ENSG00000103042_SLC38A7	-0.347575	4.02499	-2.40724	0.0228179	0.258371	-3.78741
ENSG00000140368_PSTPIP1	0.577451	-0.069307	2.29629	0.0292466	0.294333	-3.78941
ENSG00000100258_LMF2	-0.321109	6.06695	-2.50011	0.0184604	0.230132	-3.79204
ENSG00000163481_RNF25	-0.396965	4.56085	-2.38789	0.0238366	0.26492	-3.79673
ENSG00000260329_RP11-412D9.4	0.432332	1.33866	2.22366	0.0343024	0.318493	-3.79686
ENSG00000103852_TTC23	0.280496	5.22877	2.41189	0.0225792	0.256667	-3.79753
ENSG00000115596_WNT6	0.827369	0.295978	2.09218	0.0454878	0.366443	-3.79846
ENSG00000157388_CACNA1D	-0.963344	-2.03704	-2.06094	0.0485811	0.375417	-3.79931
ENSG00000143376_SNX27	-0.221407	5.72414	-2.46989	0.0197861	0.237121	-3.79971
ENSG00000235725_AC007389.3	0.610422	0.678914	2.14897	0.0403088	0.344779	-3.80004
ENSG00000134258_VTCN1	1.60969	-0.868881	2.06554	0.0481149	0.373889	-3.80005
ENSG00000234028_AC062029.1	0.728757	1.68364	2.18489	0.0373121	0.331834	-3.80028
ENSG00000170381_SEMA3E	-1.49083	0.342657	-2.12855	0.0421074	0.352438	-3.80057
ENSG00000123352_SPATS2	0.40411	5.90264	2.49284	0.0187717	0.232139	-3.80094
ENSG00000187860_CCDC157	-0.416612	2.05805	-2.23293	0.0336164	0.316211	-3.80145
ENSG00000007312_CD79B	-1.00045	-0.229328	-2.12964	0.04201	0.352272	-3.80495
ENSG00000163349_HIPK1	-0.687821	6.37435	-2.50491	0.0182577	0.230132	-3.80528
ENSG00000182831_C16orf72	0.310175	7.01719	2.5045	0.018275	0.230132	-3.8059
ENSG00000138829_FBN2	-0.468749	6.22851	-2.5177	0.0177272	0.226569	-3.80605
ENSG00000174943_KCTD13	0.773804	3.02222	2.27713	0.0305104	0.300607	-3.80648
ENSG00000065911_MTHFD2	0.431821	7.52413	2.52756	0.0173276	0.223797	-3.80659
ENSG00000235033_RP11-61I13.3	-0.802616	-1.46138	-2.0868	0.0460074	0.367574	-3.80757
ENSG00000130066_SAT1	0.475871	2.72084	2.31687	0.0279426	0.287433	-3.80853
ENSG00000198496_NBR2	0.611966	1.03075	2.16286	0.0391259	0.33902	-3.80871
ENSG00000042286_AIFM2	-0.439282	1.66292	-2.32104	0.0276846	0.286517	-3.81009
ENSG00000124602_UNC5CL	0.985886	0.29592	2.09466	0.0452501	0.365203	-3.81018
ENSG00000188779_SKOR1	0.585007	3.94828	2.38493	0.0239962	0.265847	-3.81104
ENSG00000167772_ANGPTL4	1.2463	-1.55903	2.05131	0.0495716	0.380259	-3.81106
ENSG00000182612_TSPAN10	0.802375	-0.377557	2.11661	0.0431912	0.356838	-3.81191
ENSG00000177963_RIC8A	-0.252462	6.95074	-2.50238	0.0183643	0.230132	-3.81225
ENSG00000050820_BCAR1	-0.36238	5.96289	-2.47283	0.0196535	0.23667	-3.81295
ENSG00000116106_EPHA4	0.800516	4.87952	2.31566	0.0280178	0.287747	-3.81358
ENSG00000255330_RP3-403A15.5	-0.918407	1.20334	-2.27424	0.0307057	0.301526	-3.81405
ENSG00000137814_HAUS2	-0.314662	5.17554	-2.47049	0.0197591	0.237121	-3.81427
ENSG00000167925_GHDC	0.337331	3.6943	2.33102	0.0270764	0.284718	-3.81496
ENSG00000180096_SEPT1	0.788577	0.261454	2.13381	0.0416376	0.350813	-3.81517
ENSG00000125347_IRF1	-0.555737	3.59679	-2.3841	0.0240411	0.266007	-3.81779
ENSG00000103266_STUB1	-0.34973	6.60286	-2.47226	0.0196793	0.236816	-3.81813
ENSG00000164040_PGRMC2	-0.248035	5.52719	-2.45211	0.0206067	0.242957	-3.81922
ENSG00000174945_AMZ1	1.47211	-1.16929	2.05831	0.0488501	0.376897	-3.81935
ENSG00000225335_XXbac-B476C20.9	-0.668324	0.114961	-2.12448	0.0424743	0.354779	-3.82154
ENSG00000267303_CTD-2369P2.12	0.528607	3.9149	2.35361	0.0257446	0.276519	-3.82238
ENSG00000092847_AGO1	0.224808	6.51127	2.49073	0.0188632	0.232446	-3.82302
ENSG00000180448_HMHA1	-0.382736	4.03084	-2.38794	0.023834	0.26492	-3.82357
ENSG00000112357_PEX7	-0.688085	2.09324	-2.22068	0.0345256	0.319425	-3.82362
ENSG00000274330_RP11-486O13.5	-1.27105	-1.43266	-2.0817	0.0465054	0.3689	-3.82394
ENSG00000102218_RP2	-0.518187	3.92431	-2.41148	0.0226001	0.256725	-3.82437
ENSG00000143384_MCL1	-0.301296	7.60737	-2.52216	0.0175453	0.225109	-3.82442
ENSG00000119559_C19orf25	0.289745	5.12288	2.42474	0.021931	0.252427	-3.82469
ENSG00000171132_PRKCE	0.372956	4.63631	2.39175	0.0236304	0.263637	-3.82478
ENSG00000232385_RPS3AP25	0.674431	-1.05857	2.07093	0.0475727	0.372407	-3.82514
ENSG00000119335_SET	0.287378	9.0757	2.54977	0.0164584	0.215603	-3.82555
ENSG00000198931_APRT	0.353518	5.47846	2.41781	0.0222783	0.25424	-3.82662
ENSG00000124772_CPNE5	0.985261	-1.98063	2.03941	0.0508206	0.38531	-3.82676
ENSG00000273008_RP11-351D16.3	1.21115	-1.0447	2.04623	0.0501015	0.382573	-3.82694
ENSG00000177406_RP11-218M22.1	0.769977	-2.25143	2.07608	0.0470599	0.370387	-3.82779
ENSG00000066923_STAG3	0.417937	2.68651	2.31684	0.0279442	0.287433	-3.8279
ENSG00000197380_DACT3	-0.868203	3.8184	-2.33283	0.0269674	0.284289	-3.82799
ENSG00000100403_ZC3H7B	0.295404	7.30384	2.50265	0.0183527	0.230132	-3.82874
ENSG00000189319_FAM53B	0.364106	5.32978	2.40495	0.0229362	0.259373	-3.82902
ENSG00000146072_TNFRSF21	0.700648	4.58676	2.42171	0.0220819	0.252844	-3.83156
ENSG00000136158_SPRY2	-0.306135	6.26451	-2.49405	0.0187197	0.232023	-3.8319
ENSG00000276007_RP11-358L22.3	1.18379	-1.94794	2.03929	0.0508329	0.38531	-3.83218
ENSG00000138193_PLCE1	0.484731	4.41303	2.36271	0.0252246	0.273739	-3.83221
ENSG00000261798_RP1-118J21.25	0.956328	-1.37279	2.05717	0.048967	0.376897	-3.83238
ENSG00000197181_PIWIL2	1.50804	-1.43533	2.03407	0.0513893	0.386754	-3.83275
ENSG00000100422_CERK	0.223746	7.10249	2.5079	0.0181323	0.229847	-3.83449
ENSG00000134769_DTNA	0.572983	4.18202	2.29761	0.0291613	0.293999	-3.83552
ENSG00000135632_SMYD5	0.259897	6.10037	2.46311	0.0200956	0.239024	-3.83677
ENSG00000135406_PRPH	-0.527118	2.0971	-2.23704	0.0333161	0.314744	-3.83743
ENSG00000231943_PGM5P4-AS1	1.26531	-1.9578	2.02338	0.0525462	0.390494	-3.83924
ENSG00000271976_RP11-884K10.7	0.558196	0.783184	2.14291	0.0408358	0.346063	-3.83941
ENSG00000175938_ORAI3	-0.588362	2.04046	-2.20829	0.0354687	0.322989	-3.83965
ENSG00000182165_TP53TG1	0.714729	1.63847	2.1442	0.0407226	0.345976	-3.84013
ENSG00000185215_TNFAIP2	-0.581951	2.64422	-2.35014	0.025945	0.277229	-3.84147
ENSG00000134202_GSTM3	-0.318818	4.19685	-2.33366	0.0269178	0.284289	-3.8421
ENSG00000115194_SLC30A3	-0.602616	2.41949	-2.29754	0.0291657	0.293999	-3.84407
ENSG00000176624_MEX3C	-0.534481	5.67305	-2.47146	0.0197153	0.237087	-3.84541
ENSG00000162194_LBHD1	-0.464141	2.17499	-2.22276	0.03437	0.318493	-3.84568
ENSG00000140937_CDH11	-0.480469	2.09693	-2.48918	0.0189303	0.232944	-3.84621
ENSG00000145911_N4BP3	-0.398276	7.72112	-2.52011	0.0176284	0.225916	-3.84703
ENSG00000120820_GLT8D2	-0.606873	1.21558	-2.28097	0.0302536	0.29977	-3.84706
ENSG00000280422_RP11-155D18.13	0.687273	-0.252796	2.1189	0.0429814	0.356795	-3.84734
ENSG00000124140_SLC12A5	0.605145	1.44342	2.22857	0.0339373	0.317486	-3.84899
ENSG00000267801_RP11-552F3.9	0.952968	-1.26972	2.11693	0.0431619	0.356838	-3.84976
ENSG00000149090_PAMR1	-1.25263	0.352903	-2.1441	0.0407319	0.345976	-3.84996
ENSG00000105383_CD33	-0.612681	-2.32706	-2.08818	0.0458735	0.367009	-3.85055
ENSG00000177599_ZNF491	0.647894	1.41708	2.19229	0.0367199	0.328822	-3.85214
ENSG00000041982_TNC	-0.873923	9.01037	-2.54747	0.0165464	0.216268	-3.85338
ENSG00000230074_RP11-195F19.9	0.997657	-2.00953	2.01235	0.0537629	0.394568	-3.85403
ENSG00000162434_JAK1	-0.358718	6.52358	-2.48133	0.0192744	0.235035	-3.85408
ENSG00000204618_RNF39	0.842467	0.369049	2.08102	0.046572	0.3689	-3.85443
ENSG00000103888_CEMIP	-1.263	-0.58587	-2.06171	0.0485025	0.375417	-3.85515
ENSG00000101166_PRELID3B	0.544604	6.99339	2.50018	0.0184575	0.230132	-3.85556
ENSG00000260139_CSPG4P13	1.1524	0.18412	2.13739	0.04132	0.34898	-3.85878
ENSG00000148481_FAM188A	-0.444209	3.21199	-2.33384	0.0269067	0.284289	-3.86014
ENSG00000100605_ITPK1	0.416845	6.10891	2.47946	0.0193574	0.235035	-3.86056
ENSG00000125378_BMP4	-0.499271	4.794	-2.42274	0.0220306	0.252844	-3.86077
ENSG00000004799_PDK4	0.818888	-1.03368	2.10938	0.0438605	0.359323	-3.8612
ENSG00000186594_MIR22HG	-0.935861	2.29669	-2.23181	0.0336987	0.316444	-3.8633
ENSG00000249464_LINC01091	1.53771	-1.71812	2.00524	0.0545608	0.397321	-3.86556
ENSG00000273343_XXbac-B444P24.13	1.19174	-1.74564	2.01732	0.0532113	0.392594	-3.86579
ENSG00000147155_EBP	-0.65208	4.59181	-2.40104	0.02314	0.260871	-3.8668
ENSG00000064270_ATP2C2	0.688385	-0.0798516	2.17931	0.0377644	0.333355	-3.86703
ENSG00000258724_CTD-2135J3.4	2.12012	-1.34936	2.00933	0.0541011	0.395645	-3.86751
ENSG00000171962_DRC3	0.370905	2.96333	2.25289	0.0321803	0.307679	-3.86943
ENSG00000115112_TFCP2L1	1.50615	-1.69744	2.01834	0.0530993	0.392419	-3.86984
ENSG00000175283_DOLK	-0.334893	4.91609	-2.38908	0.0237727	0.264885	-3.86998
ENSG00000196366_C9orf163	0.807295	-0.1798	2.07099	0.0475668	0.372407	-3.87046
ENSG00000246528_RP11-159H10.3	1.41606	-2.0033	2.00647	0.0544223	0.396996	-3.8706
ENSG00000144792_ZNF660	0.548945	2.259	2.27542	0.0306259	0.301405	-3.87503
ENSG00000184261_KCNK12	0.661042	-1.17371	2.10538	0.0442344	0.360844	-3.87521
ENSG00000107077_KDM4C	0.278304	4.13314	2.33265	0.0269782	0.284289	-3.87627
ENSG00000149633_KIAA1755	0.792828	-0.577078	2.11165	0.0436495	0.358419	-3.87823
ENSG00000181449_SOX2	0.615946	-0.0411715	2.23044	0.0337992	0.316736	-3.87863
ENSG00000246560_RP11-10L12.4	0.679622	-0.263199	2.04212	0.0505333	0.384207	-3.87916
ENSG00000232077_LINC01031	-1.39012	-2.17316	-1.99634	0.0555742	0.401596	-3.87941
ENSG00000239521_GATS	0.492806	4.11964	2.35243	0.0258125	0.276593	-3.88097
ENSG00000163909_HEYL	0.45776	7.63314	2.47901	0.0193775	0.235035	-3.88101
ENSG00000174206_C12orf66	0.423607	3.20587	2.22321	0.0343364	0.318493	-3.88131
ENSG00000167862_ICT1	-0.416241	4.13258	-2.3521	0.0258318	0.276593	-3.88251
ENSG00000113648_H2AFY	-0.270733	7.60435	-2.5023	0.0183677	0.230132	-3.88363
ENSG00000100106_TRIOBP	-0.293304	5.42686	-2.40971	0.0226909	0.257267	-3.88379
ENSG00000127472_PLA2G5	-1.25438	-1.20766	-2.00507	0.0545807	0.397321	-3.88462
ENSG00000198431_TXNRD1	0.250188	6.85807	2.46539	0.0199912	0.238275	-3.88688
ENSG00000238045_AC009133.12	0.44691	3.25902	2.27324	0.0307733	0.301526	-3.89086
ENSG00000085831_TTC39A	-0.948163	-0.415522	-2.06281	0.0483914	0.375114	-3.89096
ENSG00000065559_MAP2K4	0.350175	4.67014	2.37111	0.0247538	0.270972	-3.89097
ENSG00000197894_ADH5	-0.260892	6.67757	-2.46157	0.0201663	0.239589	-3.89103
ENSG00000197980_LEKR1	-0.946014	-1.21761	-2.01115	0.053897	0.39498	-3.89188
ENSG00000224888_RP5-1142A6.2	0.558103	0.74652	2.15487	0.0398024	0.341899	-3.89203
ENSG00000095637_SORBS1	0.602015	3.58047	2.34598	0.0261877	0.279132	-3.89292
ENSG00000264812_RP13-20L14.4	0.912149	-1.89872	2.03482	0.0513093	0.386754	-3.89376
ENSG00000187049_TMEM216	-0.361781	3.14499	-2.25933	0.0317288	0.306467	-3.89474
ENSG00000126562_WNK4	0.704981	-1.22169	2.03612	0.0511704	0.386505	-3.89518
ENSG00000149577_SIDT2	-0.498437	5.09479	-2.36441	0.0251288	0.273703	-3.89555
ENSG00000171703_TCEA2	-0.434559	4.90963	-2.3446	0.0262684	0.279197	-3.89637
ENSG00000188493_C19orf54	0.328429	4.17753	2.33137	0.0270551	0.284718	-3.89799
ENSG00000124171_PARD6B	0.703749	0.417905	2.09189	0.045516	0.366501	-3.9038
ENSG00000148688_RPP30	-0.321698	4.22808	-2.34195	0.0264243	0.28029	-3.90424
ENSG00000132849_INADL	0.461295	1.70689	2.1623	0.0391724	0.33902	-3.90619
ENSG00000250198_RP11-143A12.3	0.897566	-1.5932	1.97717	0.0578128	0.410907	-3.90719
ENSG00000117600_PLPPR4	0.897796	-1.74533	2.03223	0.0515866	0.387488	-3.90847
ENSG00000132768_DPH2	0.268333	6.00605	2.40679	0.0228412	0.258466	-3.91004
ENSG00000119943_PYROXD2	-1.36363	0.0309672	-2.009	0.0541384	0.395753	-3.91077
ENSG00000235706_DICER1-AS1	0.678956	0.363507	2.0786	0.0468103	0.369542	-3.91219
ENSG00000234380_LINC01426	-0.683824	0.995678	-2.20797	0.0354929	0.322989	-3.91336
ENSG00000164951_PDP1	-0.349158	4.1068	-2.36713	0.024976	0.272549	-3.91522
ENSG00000226091_LINC00937	0.699208	-0.460223	2.04149	0.0506006	0.384384	-3.91534
ENSG00000172935_MRGPRF	-0.912111	-1.06719	-2.07119	0.0475465	0.372407	-3.91541
ENSG00000231305_RP11-723O4.2	1.01169	-0.691008	2.01918	0.0530069	0.39197	-3.91612
ENSG00000256861_RP11-512M8.5	-1.89525	1.30807	-2.16845	0.0386583	0.336769	-3.91701
ENSG00000272933_RP11-47A8.5	-0.519322	4.39657	-2.33085	0.0270865	0.284718	-3.91712
ENSG00000168826_ZBTB49	-0.301038	2.61206	-2.23453	0.0334989	0.315958	-3.91715
ENSG00000196072_BLOC1S2	-0.380545	4.81827	-2.37799	0.0243741	0.268331	-3.91868
ENSG00000160360_GPSM1	0.291413	7.58483	2.46048	0.0202169	0.239807	-3.91957
ENSG00000261716_RP11-196G18.22	0.528912	1.93871	2.12806	0.0421517	0.352591	-3.9201
ENSG00000109667_SLC2A9	-1.3181	-0.178282	-1.96792	0.0589213	0.415401	-3.92028
ENSG00000142920_AZIN2	-0.586756	2.74157	-2.30976	0.0283871	0.289577	-3.92122
ENSG00000229203_AC103564.7	-0.631633	-0.827817	-2.01046	0.0539743	0.395124	-3.92302
ENSG00000131089_ARHGEF9	-0.336399	4.2111	-2.42448	0.0219438	0.252427	-3.92351
ENSG00000110042_DTX4	-1.12213	5.94527	-2.42782	0.021778	0.251492	-3.92372
ENSG00000239911_PRKAG2-AS1	0.56184	2.29781	2.233	0.0336107	0.316211	-3.92393
ENSG00000214456_PLIN5	0.823873	-0.0713373	2.03415	0.051381	0.386754	-3.92569
ENSG00000163794_UCN	0.622058	0.41879	2.03984	0.0507753	0.385208	-3.92588
ENSG00000103111_MON1B	0.291819	5.18755	2.38135	0.0241906	0.267153	-3.92683
ENSG00000214223_HNRNPA1P10	0.697865	-0.375405	2.07796	0.0468737	0.369542	-3.92723
ENSG00000107968_MAP3K8	0.92422	-0.746072	1.99502	0.0557255	0.401596	-3.92878
ENSG00000223773_CD99P1	-0.526305	-0.173012	-2.11034	0.0437706	0.359076	-3.92934
ENSG00000172197_MBOAT1	0.861884	1.57208	2.14083	0.0410177	0.346763	-3.93009
ENSG00000246465_RP11-57A19.2	0.71624	-1.47286	2.05418	0.0492743	0.378864	-3.93141
ENSG00000167972_ABCA3	1.0817	0.359781	2.01985	0.0529327	0.391863	-3.93264
ENSG00000135678_CPM	0.715079	1.00944	2.05363	0.0493314	0.379033	-3.93342
ENSG00000188559_RALGAPA2	0.365302	4.58743	2.38137	0.0241893	0.267153	-3.93399
ENSG00000130202_PVRL2	-0.533307	6.72682	-2.43547	0.0214028	0.248987	-3.93504
ENSG00000175318_GRAMD2	-1.15632	-2.18543	-1.9593	0.0599703	0.418736	-3.93548
ENSG00000166333_ILK	-0.298404	6.64471	-2.43586	0.0213837	0.248987	-3.93571
ENSG00000140740_UQCRC2	0.254024	7.07349	2.44658	0.0208683	0.245041	-3.93882
ENSG00000071282_LMCD1	-0.689893	6.06054	-2.39487	0.0234644	0.262614	-3.93928
ENSG00000250337_LINC01021	0.945337	-1.75109	2.01911	0.0530144	0.39197	-3.93985
ENSG00000119927_GPAM	-0.685815	4.6247	-2.3793	0.0243023	0.267709	-3.94351
ENSG00000255794_RMST	0.7104	1.64918	2.14466	0.0406832	0.345976	-3.94364
ENSG00000277383_CTD-3001H11.2	0.974037	-0.183477	2.0292	0.0519132	0.388935	-3.94409
ENSG00000113845_TIMMDC1	-0.478123	5.54597	-2.39401	0.0235102	0.262799	-3.94491
ENSG00000185352_HS6ST3	1.62642	-1.44442	1.94765	0.0614141	0.422895	-3.94549
ENSG00000279018_AC007906.1	1.35543	-1.96896	1.99532	0.0556916	0.401596	-3.94592
ENSG00000158467_AHCYL2	0.428734	3.88428	2.29302	0.029459	0.29542	-3.94647
ENSG00000205215_KRT17P7	1.70945	-0.84174	1.94909	0.0612344	0.422323	-3.94709
ENSG00000168913_ENHO	0.860542	-1.37886	1.95395	0.0606294	0.420645	-3.94771
ENSG00000229953_RP11-284F21.7	-0.998818	2.51159	-2.17122	0.0384287	0.335439	-3.94786
ENSG00000089063_TMEM230	0.210904	6.52523	2.42304	0.0220155	0.252844	-3.94959
ENSG00000236830_CBR3-AS1	-0.701764	-0.737796	-2.05087	0.0496176	0.380259	-3.94975
ENSG00000133878_DUSP26	1.55753	-0.589201	2.02738	0.0521108	0.389259	-3.95001
ENSG00000185896_LAMP1	-0.341238	7.1636	-2.4444	0.020972	0.246093	-3.95069
ENSG00000166794_PPIB	-0.349854	8.53114	-2.46538	0.0199916	0.238275	-3.9516
ENSG00000112539_C6orf118	1.12681	-1.55936	1.94801	0.0613696	0.422755	-3.95239
ENSG00000165533_TTC8	-0.375671	2.74038	-2.22837	0.0339521	0.317486	-3.9527
ENSG00000008086_CDKL5	-0.465661	2.26483	-2.28862	0.0297469	0.297538	-3.95282
ENSG00000262222_RP11-876N24.4	0.716247	0.197852	2.08137	0.046538	0.3689	-3.95345
ENSG00000119138_KLF9	0.428286	4.16827	2.32951	0.0271675	0.285152	-3.95412
ENSG00000214274_ANG	1.28439	-1.5358	1.96059	0.0598122	0.418187	-3.95441
ENSG00000132196_HSD17B7	-0.487878	3.47599	-2.25652	0.0319247	0.307137	-3.95458
ENSG00000175175_PPM1E	1.46786	2.50049	2.18099	0.0376278	0.333355	-3.95556
ENSG00000166153_DEPDC4	0.697428	-0.0832623	2.03648	0.0511317	0.386505	-3.9572
ENSG00000166912_MTMR10	-0.288282	3.98362	-2.32374	0.027519	0.286136	-3.95735
ENSG00000224738_AC099850.1	0.904838	-0.959168	1.97179	0.0584554	0.413571	-3.95837
ENSG00000136828_RALGPS1	0.985577	1.68527	2.0778	0.046889	0.369542	-3.95923
ENSG00000177606_JUN	-0.455124	9.06441	-2.47951	0.0193549	0.235035	-3.9595
ENSG00000234072_AC074117.10	0.360258	4.49943	2.32784	0.0272691	0.285193	-3.96005
ENSG00000078725_BRINP1	0.41529	6.0693	2.41032	0.0226593	0.257075	-3.96051
ENSG00000115009_CCL20	-0.964316	-0.362917	-2.04401	0.0503347	0.383361	-3.96159
ENSG00000095397_DFNB31	0.56269	2.77026	2.22486	0.034213	0.318493	-3.9616
ENSG00000143416_SELENBP1	-0.374033	3.48838	-2.25594	0.0319652	0.307137	-3.96201
ENSG00000137872_SEMA6D	0.789846	-0.956975	2.0155	0.0534129	0.393084	-3.96242
ENSG00000176387_HSD11B2	-0.85468	-0.290556	-2.08373	0.0463069	0.3689	-3.96321
ENSG00000233614_DDX11L10	1.01985	-2.13362	1.9841	0.0569942	0.407245	-3.96583
ENSG00000196482_ESRRG	0.978265	-0.223023	2.06935	0.0477309	0.372643	-3.96636
ENSG00000264608_RP11-192H23.8	0.909425	-1.9209	1.94404	0.0618678	0.424845	-3.96708
ENSG00000272808_RP11-66B24.7	1.24949	1.44815	2.07758	0.0469113	0.369551	-3.9693
ENSG00000116874_WARS2	0.262364	3.97403	2.29451	0.0293624	0.294959	-3.96936
ENSG00000122335_SERAC1	-0.289888	3.888	-2.27812	0.0304442	0.300254	-3.96966
ENSG00000161638_ITGA5	-0.47726	7.38823	-2.4207	0.0221329	0.253077	-3.97069
ENSG00000164742_ADCY1	-0.866657	-1.07345	-1.92595	0.0641847	0.434477	-3.97131
ENSG00000001617_SEMA3F	1.15391	1.58177	2.2592	0.0317374	0.306467	-3.97298
ENSG00000153237_CCDC148	-0.982482	-0.0281287	-2.0416	0.0505885	0.384384	-3.97316
ENSG00000213139_CRYGS	-1.06906	-1.67991	-1.96653	0.0590895	0.416082	-3.97439
ENSG00000128045_RASL11B	-0.459907	4.02502	-2.32341	0.0275388	0.286136	-3.97448
ENSG00000273783_CTD-2506P8.6	-0.879991	-1.08495	-1.97632	0.0579138	0.411457	-3.97449
ENSG00000055211_GINM1	-0.659707	4.80087	-2.32675	0.0273352	0.285411	-3.97547
ENSG00000245498_RP11-677M14.7	0.8555	-0.57703	1.98643	0.0567222	0.405966	-3.97569
ENSG00000173409_ARV1	0.43819	3.06419	2.27105	0.0309218	0.302441	-3.97629
ENSG00000122863_CHST3	-0.418706	5.167	-2.36022	0.0253658	0.27457	-3.97749
ENSG00000144785_RP11-977G19.10	-0.675772	3.87474	-2.22972	0.0338524	0.317064	-3.97821
ENSG00000229212_RP11-561C5.4	0.439058	2.8065	2.18504	0.0372998	0.331834	-3.97861
ENSG00000186205_MARC1	0.513759	-1.14338	2.07562	0.0471049	0.370574	-3.97988
ENSG00000110195_FOLR1	-1.08907	0.601647	-2.09048	0.0456511	0.36694	-3.98082
ENSG00000198815_FOXJ3	-0.197566	6.69258	-2.42164	0.0220855	0.252844	-3.98089
ENSG00000215271_HOMEZ	0.4167	4.04176	2.26354	0.0314368	0.304576	-3.98122
ENSG00000120328_PCDHB12	0.400568	2.11629	2.20198	0.0359572	0.324392	-3.98245
ENSG00000143013_LMO4	0.306128	6.57476	2.41299	0.022523	0.256304	-3.98283
ENSG00000144834_TAGLN3	-0.394331	4.16396	-2.2801	0.0303116	0.300058	-3.98363
ENSG00000131015_ULBP2	-0.620599	1.86154	-2.11034	0.0437706	0.359076	-3.98369
ENSG00000225783_MIAT	-1.18787	1.94755	-2.19087	0.0368326	0.329416	-3.98456
ENSG00000261094_RP11-355O1.11	0.554431	1.05782	2.10378	0.0443846	0.36117	-3.98461
ENSG00000099814_CEP170B	-1.12673	1.88378	-2.03747	0.0510268	0.386339	-3.98524
ENSG00000204176_SYT15	0.696867	1.03732	2.01488	0.053482	0.393327	-3.98615
ENSG00000178404_CEP295NL	-0.864913	-1.20029	-2.03183	0.0516302	0.387649	-3.98636
ENSG00000142197_DOPEY2	0.638326	3.65828	2.30379	0.0287651	0.291646	-3.98754
ENSG00000103740_ACSBG1	1.61152	-0.679714	1.93928	0.0624703	0.427446	-3.98771
ENSG00000278376_RP11-158I9.8	0.754461	-0.517992	1.98147	0.0573037	0.408934	-3.98896
ENSG00000108556_CHRNE	0.993368	-1.53476	1.91734	0.065314	0.43867	-3.98906
ENSG00000143126_CELSR2	0.529405	4.28637	2.31463	0.0280819	0.288034	-3.99118
ENSG00000184857_TMEM186	0.347495	3.531	2.20752	0.0355275	0.323043	-3.99135
ENSG00000203722_RAET1G	-1.1447	-1.33967	-1.93455	0.0630744	0.429592	-3.99166
ENSG00000119979_FAM45A	-0.495236	4.04566	-2.31076	0.0283243	0.289451	-3.9917
ENSG00000244300_GATA2-AS1	-0.475157	2.72234	-2.15707	0.039615	0.341523	-3.99277
ENSG00000137100_DCTN3	-0.277581	5.20445	-2.35481	0.0256752	0.276377	-3.99366
ENSG00000247077_PGAM5	0.325147	6.71336	2.3954	0.0234363	0.262614	-3.994
ENSG00000213563_C8orf82	0.318656	5.19192	2.32244	0.0275988	0.286136	-3.99433
ENSG00000093183_SEC22C	-0.417221	4.733	-2.3285	0.0272291	0.285193	-3.99666
ENSG00000169439_SDC2	-0.405976	8.00953	-2.44017	0.0211753	0.247648	-3.99779
ENSG00000243317_C7orf73	0.218131	5.25176	2.36094	0.0253249	0.274298	-3.99843
ENSG00000159674_SPON2	-0.777066	1.62649	-2.09399	0.0453135	0.365546	-4.00077
ENSG00000131196_NFATC1	-0.475875	4.67113	-2.28607	0.029915	0.297786	-4.00174
ENSG00000166750_SLFN5	-1.38648	0.0509128	-2.12283	0.0426236	0.35531	-4.00179
ENSG00000013563_DNASE1L1	0.783561	4.53993	2.29556	0.0292941	0.294613	-4.00235
ENSG00000145990_GFOD1	0.721428	1.8964	2.17811	0.0378618	0.333355	-4.00307
ENSG00000103187_COTL1	0.436419	5.60412	2.34678	0.0261407	0.278978	-4.00327
ENSG00000163884_KLF15	0.586981	2.26613	2.17859	0.0378227	0.333355	-4.00524
ENSG00000100483_VCPKMT	-0.368081	2.6597	-2.20248	0.0359183	0.324392	-4.00779
ENSG00000279094_CH507-24F1.1	0.492627	1.22444	2.08006	0.0466665	0.369315	-4.00794
ENSG00000141098_GFOD2	0.269907	4.71484	2.30989	0.0283786	0.289577	-4.00796
ENSG00000260542_RP13-379O24.2	1.23571	0.983695	2.17907	0.0377834	0.333355	-4.00842
ENSG00000113205_PCDHB3	0.761228	0.917551	2.04622	0.0501029	0.382573	-4.01213
ENSG00000088888_MAVS	0.360684	7.64638	2.42175	0.0220801	0.252844	-4.01361
ENSG00000205885_C1RL-AS1	-0.401289	-1.3759	-2.09869	0.0448652	0.362936	-4.01526
ENSG00000273002_RP11-336K24.12	0.956065	-0.435302	1.96272	0.0595517	0.417187	-4.01568
ENSG00000159110_IFNAR2	0.473507	5.95938	2.33242	0.0269923	0.284289	-4.01577
ENSG00000235499_AC073046.25	-0.762419	-0.781714	-1.97098	0.0585521	0.413801	-4.01642
ENSG00000171243_SOSTDC1	0.57946	-0.723273	2.10358	0.0444027	0.36117	-4.01679
ENSG00000059145_UNKL	0.350289	4.53742	2.3043	0.0287324	0.291484	-4.01746
ENSG00000204314_PRRT1	0.466433	1.11898	2.0631	0.0483613	0.375114	-4.01796
ENSG00000112146_FBXO9	0.229437	4.63224	2.308	0.0284978	0.290116	-4.01799
ENSG00000103043_VAC14	0.302107	5.41631	2.33038	0.0271148	0.284844	-4.0185
ENSG00000255152_MSH5-SAPCD1	0.850441	1.17277	2.02052	0.0528593	0.391652	-4.01985
ENSG00000204599_TRIM39	-0.3062	3.54003	-2.22649	0.0340915	0.318243	-4.02029
ENSG00000175567_UCP2	-0.442476	5.29779	-2.35198	0.0258387	0.276593	-4.02061
ENSG00000259439_RP11-89K21.1	0.527631	-1.00343	2.11569	0.0432764	0.357035	-4.02246
ENSG00000175206_NPPA	1.26986	-1.09636	1.95177	0.0609	0.421517	-4.02422
ENSG00000235437_LINC01278	0.534131	3.55216	2.25396	0.032105	0.307679	-4.02511
ENSG00000183718_TRIM52	0.328802	3.51726	2.26917	0.0310501	0.302834	-4.02573
ENSG00000148296_SURF6	-0.239327	6.4976	-2.3871	0.0238795	0.265228	-4.02612
ENSG00000278202_RP11-152F13.8	0.951173	-1.52701	1.94311	0.0619849	0.425482	-4.02643
ENSG00000179219_LINC00311	0.648543	-0.131907	1.99491	0.055738	0.401596	-4.02884
ENSG00000179981_TSHZ1	0.298169	4.36905	2.2396	0.0331302	0.313667	-4.02922
ENSG00000073921_PICALM	-0.29646	6.74802	-2.41797	0.0222701	0.25424	-4.0295
ENSG00000248587_GDNF-AS1	0.594587	-1.15368	2.02141	0.0527622	0.391432	-4.03039
ENSG00000259727_RP11-1069G10.2	-1.05529	-1.97205	-1.90866	0.0664695	0.442344	-4.03115
ENSG00000101412_E2F1	-0.351248	7.4437	-2.42622	0.0218574	0.251909	-4.03278
ENSG00000132846_ZBED3	0.558625	4.37239	2.2854	0.0299588	0.297786	-4.0329
ENSG00000099960_SLC7A4	0.891061	-0.0539269	1.97165	0.0584712	0.413571	-4.03441
ENSG00000101544_ADNP2	0.263065	6.00706	2.36867	0.0248897	0.272118	-4.03484
ENSG00000146066_HIGD2A	0.297774	6.04017	2.36529	0.0250795	0.273507	-4.03537
ENSG00000143493_INTS7	0.226234	5.24333	2.34342	0.0263378	0.279712	-4.03549
ENSG00000119862_LGALSL	0.39526	3.54934	2.25294	0.0321766	0.307679	-4.03657
ENSG00000181027_FKRP	-0.316979	5.38269	-2.31849	0.027842	0.28717	-4.03693
ENSG00000170445_HARS	-0.292938	6.48173	-2.3855	0.0239657	0.265847	-4.03779
ENSG00000261115_TMEM178B	-0.843737	1.43136	-2.05597	0.0490902	0.377679	-4.03861
ENSG00000166862_CACNG2	0.761102	-2.10192	1.94825	0.0613395	0.422755	-4.0389
ENSG00000235750_KIAA0040	-0.726097	-0.403085	-2.08849	0.0458435	0.36694	-4.03902
ENSG00000168993_CPLX1	1.3736	0.230148	1.99525	0.0556989	0.401596	-4.04087
ENSG00000142875_PRKACB	-0.520596	4.65853	-2.31789	0.0278793	0.28717	-4.04127
ENSG00000175471_MCTP1	0.773926	0.32465	2.03563	0.0512232	0.386505	-4.04164
ENSG00000250486_FAM218A	0.759497	-0.104545	1.98463	0.0569328	0.406973	-4.04182
ENSG00000279576_AP000769.1	2.11075	-0.382321	1.98112	0.0573446	0.408934	-4.043
ENSG00000203995_ZYG11A	1.20414	0.666281	1.87976	0.0704465	0.452752	-4.04368
ENSG00000183067_IGSF5	0.735309	0.355024	2.07327	0.0473388	0.371576	-4.04538
ENSG00000157911_PEX10	-0.355094	5.00732	-2.31793	0.0278764	0.28717	-4.04687
ENSG00000106804_C5	-0.863556	1.44007	-2.09587	0.0451341	0.364435	-4.04731
ENSG00000243224_RP5-1157M23.2	1.0928	-1.98697	1.87741	0.0707785	0.453882	-4.04758
ENSG00000101331_CCM2L	-0.767796	1.96161	-2.07384	0.0472823	0.371329	-4.04866
ENSG00000132406_TMEM128	-0.380187	3.65094	-2.21939	0.0346229	0.319523	-4.04869
ENSG00000170310_STX8	0.353186	3.0188	2.17222	0.0383455	0.335216	-4.04935
[truncated: 15,451 more rows]

## Sheet: Rh41 KDM3A kd
Rh41; KDM3A-sh1 and KDM3A-sh2 versus shControl
Name	logFC	AveExpr	t	P.Value	adj.P.Val	B
ENSG00000162511_LAPTM5	-2.499	4.62423	-19.1344	9.33797e-18	1.62938e-13	29.7868
ENSG00000125971_DYNLRB1	2.62772	6.57959	15.4168	2.54001e-15	1.05856e-11	24.7313
ENSG00000146674_IGFBP3	2.73268	0.979134	15.4035	2.59626e-15	1.05856e-11	24.5693
ENSG00000055813_CCDC85A	2.64601	-0.766426	16.2456	6.6551e-16	5.80624e-12	24.2216
ENSG00000105767_CADM4	-3.02872	2.90482	-15.3096	3.03329e-15	1.05856e-11	24.0357
ENSG00000196422_PPP1R26	-1.95968	4.85414	-13.5887	6.02952e-14	1.74126e-10	21.7995
ENSG00000197872_FAM49A	-1.84756	4.92869	-13.508	6.98541e-14	1.74126e-10	21.6528
ENSG00000105698_USF2	1.39122	6.91363	12.2839	7.06576e-13	1.41041e-09	19.4341
ENSG00000134013_LOXL2	-1.84471	7.2607	-12.269	7.27474e-13	1.41041e-09	19.4319
ENSG00000110025_SNX15	2.19481	4.27205	11.6796	2.35178e-12	4.10362e-09	17.9998
ENSG00000134954_ETS1	-1.73335	5.97039	-11.4159	4.02711e-12	6.17672e-09	17.744
ENSG00000149948_HMGA2	-1.77518	6.20639	-11.321	4.89763e-12	6.57375e-09	17.5496
ENSG00000185052_SLC24A3	1.74762	2.62134	11.39	4.24784e-12	6.17672e-09	17.5352
ENSG00000139266_MARCH9	-1.49279	6.04147	-11.1264	7.3388e-12	9.14677e-09	17.1017
ENSG00000079313_REXO1	1.50135	6.37422	10.8638	1.27573e-11	1.48402e-08	16.5982
ENSG00000164946_FREM1	1.94303	3.05526	10.7772	1.53391e-11	1.67283e-08	16.0672
ENSG00000114646_CSPG5	-2.48813	1.6389	-10.5317	2.59885e-11	2.66749e-08	15.5661
ENSG00000149782_PLCB3	-1.113	6.34978	-10.2337	4.97885e-11	4.82644e-08	15.2653
ENSG00000143171_RXRG	1.51629	4.83065	9.90671	1.0294e-10	9.45369e-08	14.5453
ENSG00000183873_SCN5A	-1.16721	5.31065	-9.8073	1.28728e-10	1.06961e-07	14.3379
ENSG00000136999_NOV	1.93418	-0.361021	9.8597	1.144e-10	9.98086e-08	14.1911
ENSG00000072506_HSD17B10	1.56971	6.09102	9.68151	1.71129e-10	1.29827e-07	14.0594
ENSG00000078902_TOLLIP	1.22193	5.99648	9.56562	2.22861e-10	1.62029e-07	13.7994
ENSG00000138829_FBN2	-1.89635	6.22851	-9.50375	2.56794e-10	1.79232e-07	13.6536
ENSG00000104728_ARHGEF10	-0.824946	5.48871	-9.48581	2.67591e-10	1.79584e-07	13.6073
ENSG00000179314_WSCD1	-1.0553	8.3666	-9.45584	2.86682e-10	1.85271e-07	13.4908
ENSG00000174233_ADCY6	-1.26674	5.65406	-9.42118	3.10506e-10	1.93501e-07	13.4721
ENSG00000164458_T	-2.68586	-2.23107	-9.68607	1.69367e-10	1.29827e-07	13.3073
ENSG00000106484_MEST	-1.54684	9.97708	-9.38337	3.38819e-10	1.97068e-07	13.3054
ENSG00000112149_CD83	-1.71934	3.61181	-9.32878	3.84445e-10	2.09631e-07	13.2473
ENSG00000037280_FLT4	-2.68476	-1.07656	-9.40066	3.25557e-10	1.95884e-07	13.1602
ENSG00000169213_RAB3B	-2.22079	1.74765	-9.33198	3.81604e-10	2.09631e-07	13.1389
ENSG00000135776_ABCB10	-1.77394	3.72411	-9.27322	4.37368e-10	2.30052e-07	13.0871
ENSG00000198901_PRC1	-1.0286	7.22408	-9.26264	4.48265e-10	2.30052e-07	13.0783
ENSG00000076984_MAP2K7	0.895342	5.75203	9.23597	4.76973e-10	2.37792e-07	13.0536
ENSG00000155592_ZKSCAN2	-1.20045	4.33332	-9.16688	5.60457e-10	2.64308e-07	12.8982
ENSG00000106003_LFNG	-1.587	5.7094	-9.17319	5.52246e-10	2.64308e-07	12.8897
ENSG00000112977_DAP	1.22516	6.16184	9.14251	5.93355e-10	2.72459e-07	12.8228
ENSG00000168505_GBX2	-1.30409	4.46397	-9.07714	6.91722e-10	3.09483e-07	12.6916
ENSG00000150403_TMCO3	-0.886633	5.63231	-8.98661	8.5625e-10	3.61126e-07	12.4714
ENSG00000186111_PIP5K1C	1.21223	5.83468	8.97214	8.86038e-10	3.61126e-07	12.4473
ENSG00000154978_VOPP1	-1.39426	7.03743	-8.97029	8.89931e-10	3.61126e-07	12.404
ENSG00000122861_PLAU	-1.41684	5.54765	-8.95539	9.21859e-10	3.6558e-07	12.3765
ENSG00000114770_ABCC5	-0.900585	5.1656	-8.93538	9.6658e-10	3.70638e-07	12.354
ENSG00000129951_PLPPR3	-2.27605	-0.0860927	-8.93082	9.77095e-10	3.70638e-07	12.3485
ENSG00000105538_RASIP1	-2.025	0.872694	-8.99661	8.36263e-10	3.61126e-07	12.2916
ENSG00000119403_PHF19	-1.38312	5.54881	-8.90976	1.02714e-09	3.77296e-07	12.2678
ENSG00000128567_PODXL	-1.17608	6.81439	-8.90537	1.03789e-09	3.77296e-07	12.2576
ENSG00000110400_PVRL1	1.52301	8.43101	8.89185	1.07174e-09	3.81648e-07	12.2035
ENSG00000100030_MAPK1	-0.518325	7.52626	-8.85542	1.16873e-09	3.99867e-07	12.1245
ENSG00000147100_SLC16A2	1.73932	6.00117	8.80899	1.30546e-09	4.35196e-07	12.0727
ENSG00000130311_DDA1	1.19854	5.94549	8.76324	1.45624e-09	4.70555e-07	11.9625
ENSG00000141314_RHBDL3	-1.31196	-0.830898	-8.80376	1.32188e-09	4.35196e-07	11.9488
ENSG00000139880_CDH24	-1.34397	4.479	-8.73076	1.57404e-09	4.90455e-07	11.8862
ENSG00000198846_TOX	2.54473	2.62287	8.85824	1.16091e-09	3.99867e-07	11.828
ENSG00000184992_BRI3BP	-1.39427	5.53955	-8.70249	1.68447e-09	5.15653e-07	11.806
ENSG00000075218_GTSE1	-0.946653	6.77174	-8.67885	1.78289e-09	5.36373e-07	11.7237
ENSG00000006283_CACNA1G	-2.68741	2.99108	-8.66033	1.86405e-09	5.42097e-07	11.7061
ENSG00000125089_SH3TC1	-2.41921	3.83224	-8.66778	1.83094e-09	5.41493e-07	11.6957
ENSG00000143878_RHOB	0.942717	7.24837	8.65311	1.89674e-09	5.4256e-07	11.6737
ENSG00000171587_DSCAM	-2.96107	-1.31353	-8.74601	1.51756e-09	4.81451e-07	11.654
ENSG00000102879_CORO1A	-2.17533	3.58615	-8.62054	2.05152e-09	5.77372e-07	11.6309
ENSG00000142949_PTPRF	-1.25167	7.94486	-8.58283	2.24701e-09	6.2235e-07	11.4496
ENSG00000139624_CERS5	-1.04552	5.37529	-8.4795	2.88624e-09	7.84049e-07	11.2677
ENSG00000125354_SEPT6	-1.0012	5.6642	-8.46627	2.98062e-09	7.84049e-07	11.2541
ENSG00000139219_COL2A1	-2.55503	6.87681	-8.45006	3.10043e-09	7.84049e-07	11.2095
ENSG00000163041_H3F3A	-0.627569	9.08013	-8.47243	2.93626e-09	7.84049e-07	11.1681
ENSG00000132475_H3F3B	-0.675895	9.02611	-8.45442	3.06776e-09	7.84049e-07	11.1172
ENSG00000168495_POLR3D	0.691881	6.10407	8.38083	3.6705e-09	8.89535e-07	11.0236
ENSG00000100422_CERK	-0.761514	7.10249	-8.35878	3.87378e-09	9.25939e-07	10.9485
ENSG00000024422_EHD2	1.35022	6.31858	8.33166	4.13956e-09	9.76097e-07	10.9075
ENSG00000130508_PXDN	-0.737181	10.7896	-8.39238	3.5685e-09	8.76996e-07	10.8973
ENSG00000125848_FLRT3	3.16585	2.51515	8.43098	3.24786e-09	8.09599e-07	10.8807
ENSG00000183186_C2CD4C	-2.4124	0.622901	-8.45593	3.05651e-09	7.84049e-07	10.8401
ENSG00000169594_BNC1	-1.789	-1.21551	-8.31942	4.26564e-09	9.92416e-07	10.8354
ENSG00000142149_HUNK	-0.945686	6.24737	-8.29635	4.51392e-09	1.0229e-06	10.8227
ENSG00000268388_FENDRR	-1.41514	3.92135	-8.25444	5.0033e-09	1.09128e-06	10.757
ENSG00000105341_ATP5SL	-0.777836	6.29597	-8.26509	4.87398e-09	1.07653e-06	10.737
ENSG00000055163_CYFIP2	-2.23954	1.5249	-8.26513	4.87352e-09	1.07653e-06	10.7273
ENSG00000110693_SOX6	2.37994	2.96819	8.30267	4.44448e-09	1.02042e-06	10.7039
ENSG00000008196_TFAP2B	0.861189	5.81561	8.20121	5.70413e-09	1.22878e-06	10.6006
ENSG00000090097_PCBP4	1.30768	7.34229	8.14704	6.52068e-09	1.38755e-06	10.4593
ENSG00000232434_C9orf172	1.40164	3.66509	8.10713	7.19771e-09	1.49515e-06	10.3993
ENSG00000266709_RP11-214O1.2	-1.33643	5.05799	-8.09823	7.35841e-09	1.51055e-06	10.3578
ENSG00000137713_PPP2R1B	-1.10954	5.38757	-8.06618	7.96758e-09	1.598e-06	10.2853
ENSG00000166619_BLCAP	0.879855	7.84701	8.09176	7.47741e-09	1.51713e-06	10.2812
ENSG00000106144_CASP2	-0.809817	5.3966	-8.04758	8.3443e-09	1.65454e-06	10.233
ENSG00000111110_PPM1H	1.34391	4.36015	8.01628	9.02024e-09	1.74882e-06	10.1914
ENSG00000112062_MAPK14	-0.795602	5.57334	-8.00706	9.22976e-09	1.76978e-06	10.1301
ENSG00000182541_LIMK2	-1.13682	5.18973	-7.99347	9.54766e-09	1.81084e-06	10.0912
ENSG00000138668_HNRNPD	-0.628155	9.49585	-8.03624	8.58308e-09	1.68277e-06	10.0882
ENSG00000157870_FAM213B	-1.116	5.20754	-7.97347	1.0036e-08	1.88299e-06	10.0684
ENSG00000171551_ECEL1	-1.95022	-2.0945	-8.11005	7.14593e-09	1.49515e-06	9.86833
ENSG00000185989_RASA3	-0.94409	5.25119	-7.89991	1.20624e-08	2.20951e-06	9.85809
ENSG00000146147_MLIP	2.15797	2.34344	7.89564	1.2192e-08	2.20951e-06	9.84665
ENSG00000163932_PRKCD	-0.966003	3.95316	-7.84736	1.37619e-08	2.37753e-06	9.77739
ENSG00000173020_ADRBK1	0.889179	7.04762	7.876	1.28074e-08	2.28036e-06	9.76655
ENSG00000154734_ADAMTS1	-1.20287	8.07871	-7.89268	1.22828e-08	2.20951e-06	9.76589
ENSG00000187391_MAGI2	1.97135	2.33169	7.92914	1.12114e-08	2.08115e-06	9.7499
ENSG00000166348_USP54	-0.669485	5.11677	-7.84064	1.39961e-08	2.3943e-06	9.725
ENSG00000140945_CDH13	-0.575832	5.81061	-7.85941	1.33519e-08	2.32978e-06	9.71879
ENSG00000176771_NCKAP5	2.03871	-0.473134	7.86305	1.32303e-08	2.32978e-06	9.64635
ENSG00000156603_MED19	1.11894	4.58212	7.76503	1.69307e-08	2.8682e-06	9.57479
ENSG00000154146_NRGN	-1.46087	3.24714	-7.75562	1.73375e-08	2.90886e-06	9.55364
ENSG00000100234_TIMP3	-2.17993	5.71903	-7.74003	1.8033e-08	2.99674e-06	9.45562
ENSG00000054356_PTPRN	-2.82671	-1.55169	-7.7109	1.94106e-08	3.19525e-06	9.28774
ENSG00000088812_ATRN	-0.565999	6.55835	-7.66564	2.17675e-08	3.51686e-06	9.22428
ENSG00000101265_RASSF2	-2.23029	1.71438	-7.62982	2.38383e-08	3.74734e-06	9.21511
ENSG00000185386_MAPK11	-2.10154	1.72753	-7.70285	1.98101e-08	3.23052e-06	9.20282
ENSG00000130338_TULP4	1.22912	6.14802	7.63132	2.37476e-08	3.74734e-06	9.18113
ENSG00000131470_PSMC3IP	-0.930185	3.96874	-7.59757	2.5874e-08	4.03103e-06	9.1559
ENSG00000130734_ATG4D	1.12387	4.6984	7.59221	2.62292e-08	4.05021e-06	9.14976
ENSG00000134369_NAV1	-0.866957	7.62569	-7.64437	2.29738e-08	3.6777e-06	9.14439
ENSG00000121897_LIAS	0.829773	3.48372	7.57514	2.73936e-08	4.08857e-06	9.11467
ENSG00000109956_B3GAT1	-1.5355	-0.62126	-7.5811	2.69814e-08	4.08857e-06	9.09809
ENSG00000149177_PTPRJ	-1.26832	2.65814	-7.57483	2.74149e-08	4.08857e-06	9.08999
ENSG00000106771_TMEM245	-1.36411	6.63144	-7.58338	2.68248e-08	4.08857e-06	9.02206
ENSG00000184254_ALDH1A3	-1.37019	6.53292	-7.55607	2.87569e-08	4.25237e-06	8.97386
ENSG00000103194_USP10	0.56997	6.29508	7.54217	2.97941e-08	4.36871e-06	8.95211
ENSG00000116774_OLFML3	-1.60264	5.4937	-7.53885	3.00472e-08	4.36911e-06	8.94686
ENSG00000090889_KIF4A	-1.23796	6.16355	-7.50142	3.30597e-08	4.76743e-06	8.86336
ENSG00000164093_PITX2	0.976606	6.97348	7.49332	3.37514e-08	4.82728e-06	8.81242
ENSG00000108830_RND2	-2.0973	1.40894	-7.47636	3.52475e-08	5.00027e-06	8.73575
ENSG00000141480_ARRB2	-0.98053	4.98382	-7.43473	3.92123e-08	5.47373e-06	8.70196
ENSG00000070159_PTPN3	-0.759628	4.10161	-7.40947	4.18369e-08	5.79374e-06	8.69634
ENSG00000163935_SFMBT1	-1.15984	4.29334	-7.38888	4.41073e-08	5.96611e-06	8.63823
ENSG00000162885_B3GALNT2	1.0008	4.29914	7.36905	4.64134e-08	6.21157e-06	8.60351
ENSG00000058453_CROCC	-0.932371	5.18251	-7.39794	4.30934e-08	5.92076e-06	8.60101
ENSG00000127022_CANX	-1.11899	8.84754	-7.44014	3.86725e-08	5.44191e-06	8.5866
ENSG00000100243_CYB5R3	0.839995	7.51496	7.39023	4.39554e-08	5.96611e-06	8.53514
ENSG00000161791_FMNL3	-0.734861	6.31169	-7.36721	4.66339e-08	6.21157e-06	8.49677
ENSG00000177602_GSG2	-0.876975	4.47879	-7.32007	5.26503e-08	6.95981e-06	8.44276
ENSG00000224051_CPTP	0.899014	5.19566	7.31067	5.39416e-08	7.07689e-06	8.41946
ENSG00000188493_C19orf54	1.04012	4.17753	7.29408	5.62994e-08	7.3311e-06	8.41199
ENSG00000109667_SLC2A9	-1.63748	-0.178282	-7.28743	5.72745e-08	7.40283e-06	8.38936
ENSG00000170801_HTRA3	-1.483	0.0357954	-7.2835	5.78584e-08	7.42332e-06	8.38448
ENSG00000063601_MTMR1	-1.05297	5.10706	-7.20966	7.00299e-08	8.91935e-06	8.14306
ENSG00000183049_CAMK1D	-1.32565	1.61654	-7.17864	7.58932e-08	9.30027e-06	8.13096
ENSG00000187764_SEMA4D	-1.39798	1.8664	-7.17858	7.59046e-08	9.30027e-06	8.10709
ENSG00000179044_EXOC3L1	-2.43284	1.09591	-7.19419	7.28928e-08	9.15041e-06	8.09549
ENSG00000179750_APOBEC3B	-1.2725	3.12814	-7.15213	8.12973e-08	9.77939e-06	8.06503
ENSG00000057935_MTA3	-0.524301	5.71608	-7.17699	7.62186e-08	9.30027e-06	8.03715
ENSG00000250479_CHCHD10	1.23477	4.42999	7.14153	8.35675e-08	9.91952e-06	8.01608
ENSG00000124145_SDC4	-2.26735	5.74364	-7.16733	7.81521e-08	9.46998e-06	7.98428
ENSG00000139437_TCHP	-0.765517	5.08409	-7.13137	8.58018e-08	1.01159e-05	7.93699
ENSG00000146966_DENND2A	-1.39114	5.10844	-7.14963	8.18265e-08	9.77939e-06	7.93576
ENSG00000054967_RELT	-0.949485	4.56451	-7.08324	9.72499e-08	1.13217e-05	7.84881
ENSG00000138623_SEMA7A	-1.98215	2.5135	-7.06049	1.0319e-07	1.17213e-05	7.83519
ENSG00000065600_TMEM206	-0.861906	4.40558	-7.07514	9.9325e-08	1.14021e-05	7.8235
ENSG00000133315_MACROD1	1.08946	4.94107	7.08039	9.79753e-08	1.13217e-05	7.80562
ENSG00000149972_CNTN5	2.5033	-0.139671	7.20142	7.15411e-08	9.0458e-06	7.79928
ENSG00000115738_ID2	1.13256	2.15594	7.05705	1.04121e-07	1.17213e-05	7.7952
ENSG00000178184_PARD6G	-0.762309	4.66659	-7.05836	1.03764e-07	1.17213e-05	7.76166
ENSG00000179598_PLD6	1.41327	4.70391	7.02717	1.12563e-07	1.21735e-05	7.74793
ENSG00000128487_SPECC1	-0.991404	5.183	-7.02507	1.13182e-07	1.21735e-05	7.71812
ENSG00000187908_DMBT1	-1.21268	3.39024	-7.02579	1.12968e-07	1.21735e-05	7.71472
ENSG00000068831_RASGRP2	-2.32114	0.257035	-7.04163	1.08393e-07	1.19706e-05	7.70526
ENSG00000138801_PAPSS1	-0.704184	5.81347	-7.05108	1.05754e-07	1.18288e-05	7.69427
ENSG00000188517_COL25A1	3.5836	2.94386	7.19132	7.34385e-08	9.15306e-06	7.69147
ENSG00000204209_DAXX	-0.693643	6.17162	-7.04343	1.07885e-07	1.19706e-05	7.66104
ENSG00000108679_LGALS3BP	2.26889	6.89225	7.02326	1.13719e-07	1.21735e-05	7.63161
ENSG00000131773_KHDRBS3	-1.3769	4.6712	-7.02581	1.12962e-07	1.21735e-05	7.62569
ENSG00000140600_SH3GL3	-1.7947	-2.19369	-7.08229	9.74904e-08	1.13217e-05	7.6184
ENSG00000084636_COL16A1	0.911852	3.50326	6.98279	1.26408e-07	1.32873e-05	7.61717
ENSG00000114923_SLC4A3	-1.01196	2.6334	-6.9508	1.37448e-07	1.43612e-05	7.53896
ENSG00000272391_POM121C	0.596175	7.69281	6.99997	1.20852e-07	1.28582e-05	7.51166
ENSG00000196313_POM121	0.711235	7.81789	6.99038	1.23923e-07	1.3105e-05	7.48678
ENSG00000081181_ARG2	-1.30547	1.85595	-6.93223	1.44305e-07	1.48116e-05	7.46025
ENSG00000081059_TCF7	-1.53421	2.13439	-6.91024	1.5287e-07	1.55083e-05	7.43198
ENSG00000160326_SLC2A6	-0.963341	4.87511	-6.93296	1.44027e-07	1.48116e-05	7.41249
ENSG00000067840_PDZD4	-1.1609	4.49255	-6.9024	1.56048e-07	1.57392e-05	7.38198
ENSG00000231419_LINC00689	-0.999643	6.90906	-6.94798	1.38468e-07	1.43817e-05	7.3756
ENSG00000006071_ABCC8	-1.83069	-1.97856	-6.92359	1.47612e-07	1.50625e-05	7.30797
ENSG00000143845_ETNK2	-1.28081	3.78806	-6.83216	1.87698e-07	1.80947e-05	7.22279
ENSG00000182575_NXPH3	-1.55562	1.80388	-6.81139	1.98254e-07	1.89035e-05	7.20367
ENSG00000137221_TJAP1	0.82805	5.58277	6.84352	1.8217e-07	1.7758e-05	7.19783
ENSG00000167081_PBX3	-0.872584	5.66197	-6.85475	1.76865e-07	1.7452e-05	7.18822
ENSG00000185551_NR2F2	0.659533	6.67101	6.86063	1.7415e-07	1.7452e-05	7.18213
ENSG00000132182_NUP210	-1.63565	3.22382	-6.85545	1.76539e-07	1.7452e-05	7.15318
ENSG00000264364_DYNLL2	0.610009	6.88945	6.85439	1.77031e-07	1.7452e-05	7.14851
ENSG00000213445_SIPA1	-0.889566	4.64548	-6.83735	1.85149e-07	1.79482e-05	7.13649
ENSG00000234741_GAS5	1.04224	7.07719	6.84557	1.81189e-07	1.7758e-05	7.11664
ENSG00000109501_WFS1	-0.889026	5.48404	-6.81877	1.94434e-07	1.86411e-05	7.11028
ENSG00000099617_EFNA2	-1.99313	1.35806	-6.76274	2.25398e-07	2.08093e-05	7.06822
ENSG00000184557_SOCS3	-1.22376	4.35675	-6.76765	2.2249e-07	2.0778e-05	7.05115
ENSG00000129159_KCNC1	-1.68104	5.00067	-6.76734	2.22676e-07	2.0778e-05	7.04084
ENSG00000221866_PLXNA4	-3.16452	3.12684	-6.74967	2.33308e-07	2.12031e-05	7.02494
ENSG00000160058_BSDC1	0.693573	6.37026	6.78835	2.10668e-07	1.99779e-05	7.00655
ENSG00000143067_ZNF697	-0.86894	3.92004	-6.75093	2.32533e-07	2.12031e-05	6.9999
ENSG00000183856_IQGAP3	-1.29504	5.35361	-6.76842	2.22041e-07	2.0778e-05	6.97034
ENSG00000124702_KLHDC3	1.00495	7.13603	6.76436	2.24434e-07	2.08093e-05	6.92836
ENSG00000006042_TMEM98	-1.44331	5.1532	-6.72579	2.48511e-07	2.23519e-05	6.92615
ENSG00000196284_SUPT3H	-0.760523	3.13226	-6.68053	2.8013e-07	2.444e-05	6.85377
ENSG00000164933_SLC25A32	0.915983	4.96016	6.69254	2.71366e-07	2.40359e-05	6.85068
ENSG00000029534_ANK1	-1.37953	6.30563	-6.75487	2.30126e-07	2.1134e-05	6.84588
ENSG00000153814_JAZF1	-0.757406	3.93156	-6.6774	2.82462e-07	2.45208e-05	6.82556
ENSG00000259207_ITGB3	-1.67435	3.70534	-6.64459	3.08131e-07	2.60999e-05	6.78327
ENSG00000110697_PITPNM1	-1.22735	5.12092	-6.70588	2.61946e-07	2.34395e-05	6.78268
ENSG00000130755_GMFG	-2.19846	-0.0875355	-6.6448	3.07959e-07	2.60999e-05	6.74065
ENSG00000162433_AK4	-1.34385	5.20941	-6.65886	2.96688e-07	2.5502e-05	6.73931
ENSG00000185008_ROBO2	2.49445	2.49269	6.73955	2.39636e-07	2.16653e-05	6.735
ENSG00000101198_NKAIN4	-1.37567	4.38235	-6.68288	2.78396e-07	2.44107e-05	6.72563
ENSG00000113368_LMNB1	-1.05135	8.34049	-6.69768	2.67693e-07	2.38315e-05	6.68589
ENSG00000107831_FGF8	-2.12859	5.54394	-6.65192	3.02199e-07	2.58484e-05	6.66322
ENSG00000103154_NECAB2	-2.21971	-1.64829	-6.66204	2.942e-07	2.54133e-05	6.65996
ENSG00000075303_SLC25A40	-1.27263	3.94764	-6.60135	3.45612e-07	2.84464e-05	6.65588
ENSG00000135074_ADAM19	-0.778164	7.3304	-6.68311	2.78225e-07	2.44107e-05	6.64614
ENSG00000108469_RECQL5	0.626079	4.89937	6.60877	3.38868e-07	2.81567e-05	6.59913
ENSG00000104946_TBC1D17	1.23177	4.711	6.59777	3.4891e-07	2.85828e-05	6.59868
ENSG00000135912_TTLL4	-0.597107	5.89231	-6.62782	3.22151e-07	2.71556e-05	6.58357
ENSG00000089060_SLC8B1	-1.01866	2.97724	-6.5651	3.80574e-07	3.04616e-05	6.58007
ENSG00000101638_ST8SIA5	-1.07836	3.87562	-6.58881	3.57319e-07	2.89993e-05	6.57588
ENSG00000158604_TMED4	1.33359	6.58141	6.62001	3.28903e-07	2.7498e-05	6.5683
ENSG00000113838_TBCCD1	0.768747	4.30879	6.58075	3.65059e-07	2.94903e-05	6.55337
ENSG00000035403_VCL	-0.736933	6.9947	-6.61948	3.29365e-07	2.7498e-05	6.50837
ENSG00000120539_MASTL	-1.12783	5.1953	-6.55661	3.89277e-07	3.0875e-05	6.48145
ENSG00000151640_DPYSL4	-1.61754	-0.919968	-6.51766	4.31821e-07	3.34882e-05	6.45771
ENSG00000105011_ASF1B	-0.796313	6.31357	-6.57195	3.73703e-07	3.00495e-05	6.45365
ENSG00000116017_ARID3A	0.994645	6.17553	6.55835	3.87477e-07	3.08725e-05	6.43269
ENSG00000075884_ARHGAP15	2.09983	1.22931	6.50485	4.46829e-07	3.40317e-05	6.42473
ENSG00000105409_ATP1A3	-1.28889	5.44419	-6.53847	4.08535e-07	3.19665e-05	6.39941
ENSG00000101331_CCM2L	-1.5601	1.96161	-6.50338	4.48582e-07	3.40317e-05	6.38481
ENSG00000071539_TRIP13	-0.8245	5.3738	-6.53581	4.11435e-07	3.20497e-05	6.38047
ENSG00000198933_TBKBP1	1.10462	5.51533	6.51215	4.38217e-07	3.38339e-05	6.32737
ENSG00000145911_N4BP3	-1.02777	7.72112	-6.55345	3.92561e-07	3.09945e-05	6.31024
ENSG00000162302_RPS6KA4	-0.959902	5.32768	-6.50572	4.45792e-07	3.40317e-05	6.29763
ENSG00000105520_PLPPR2	1.51278	2.32503	6.45412	5.11611e-07	3.78267e-05	6.28528
ENSG00000122644_ARL4A	1.39816	1.52274	6.44949	5.17978e-07	3.81358e-05	6.27651
ENSG00000119242_CCDC92	0.905592	3.88013	6.43375	5.40226e-07	3.92767e-05	6.22649
ENSG00000115756_HPCAL1	-1.19977	6.29613	-6.49953	4.53204e-07	3.42336e-05	6.20574
ENSG00000188707_ZBED6CL	-1.07152	0.56698	-6.4189	5.62121e-07	4.0364e-05	6.1837
ENSG00000166292_TMEM100	2.67037	-0.0400728	6.5923	3.54026e-07	2.88663e-05	6.15201
ENSG00000143612_C1orf43	0.809978	7.17865	6.46812	4.92829e-07	3.6852e-05	6.11067
ENSG00000106066_CPVL	0.978119	4.06124	6.42455	5.53685e-07	3.99225e-05	6.09159
ENSG00000077782_FGFR1	-0.891808	7.01631	-6.46293	4.99709e-07	3.71039e-05	6.08428
ENSG00000055070_SZRD1	0.74639	8.25928	6.46708	4.94204e-07	3.6852e-05	6.07489
ENSG00000225968_ELFN1	-1.3128	3.7592	-6.41108	5.74e-07	4.10481e-05	6.07367
ENSG00000142459_EVI5L	1.21921	4.23744	6.37209	6.37158e-07	4.46497e-05	6.0648
ENSG00000160111_CPAMD8	-2.82808	-1.53531	-6.44361	5.26175e-07	3.84654e-05	6.04489
ENSG00000125266_EFNB2	0.638133	6.03761	6.42678	5.50394e-07	3.98499e-05	6.02979
ENSG00000236609_ZNF853	-1.45596	4.63572	-6.3868	6.12535e-07	4.32718e-05	6.02409
ENSG00000088367_EPB41L1	-1.83806	3.42607	-6.36275	6.53305e-07	4.55981e-05	6.02
ENSG00000237560_LINC01497	3.76945	-0.655155	6.50661	4.44732e-07	3.40317e-05	6.01342
ENSG00000103005_USB1	-0.7392	5.53792	-6.38306	6.18706e-07	4.35315e-05	6.01035
ENSG00000173706_HEG1	-1.31583	6.17682	-6.40243	5.87439e-07	4.16676e-05	5.97641
ENSG00000130635_COL5A1	0.607069	8.60046	6.44312	5.26863e-07	3.84654e-05	5.97624
ENSG00000138758_SEPT11	-1.32329	7.97295	-6.40686	5.80507e-07	4.13439e-05	5.93538
ENSG00000080224_EPHA6	2.19724	-2.12672	6.54777	3.98546e-07	3.13253e-05	5.92377
ENSG00000163754_GYG1	0.939003	5.25854	6.34511	6.84939e-07	4.72391e-05	5.89573
ENSG00000160753_RUSC1	-0.76114	5.04518	-6.35059	6.74946e-07	4.67347e-05	5.89189
ENSG00000245556_SCAMP1-AS1	1.54567	1.64456	6.32658	7.19841e-07	4.90645e-05	5.88687
ENSG00000124920_MYRF	-1.58375	0.588664	-6.28394	8.07157e-07	5.45895e-05	5.86489
ENSG00000125447_GGA3	0.575244	6.03587	6.34329	6.8829e-07	4.72834e-05	5.84253
ENSG00000066056_TIE1	-3.82582	0.184312	-6.27926	8.17376e-07	5.48553e-05	5.8395
ENSG00000004142_POLDIP2	0.643104	7.14239	6.35125	6.7375e-07	4.67347e-05	5.81127
ENSG00000169105_CHST14	-1.28717	5.80164	-6.31799	7.36633e-07	5.00137e-05	5.78799
ENSG00000112787_FBRSL1	0.738705	7.02136	6.33174	7.09938e-07	4.85793e-05	5.77458
ENSG00000125633_CCDC93	-0.756203	4.84034	-6.28031	8.15067e-07	5.48553e-05	5.76896
ENSG00000119139_TJP2	-1.13403	4.82429	-6.27497	8.26855e-07	5.50736e-05	5.7266
ENSG00000242221_PSG2	2.61518	-2.7947	6.48483	4.7134e-07	3.54501e-05	5.70433
ENSG00000039537_C6	3.16791	-2.16363	6.60135	3.45615e-07	2.84464e-05	5.69023
ENSG00000126822_PLEKHG3	-1.10712	4.54682	-6.2447	8.96975e-07	5.92853e-05	5.68851
ENSG00000171680_PLEKHG5	-1.01684	3.19867	-6.21737	9.65431e-07	6.30929e-05	5.67342
ENSG00000159784_FAM131B	-2.38847	0.181648	-6.19349	1.02957e-06	6.62916e-05	5.62903
ENSG00000115194_SLC30A3	-1.70897	2.41949	-6.18427	1.05549e-06	6.74625e-05	5.60513
ENSG00000185883_ATP6V0C	1.13301	7.13996	6.27493	8.2694e-07	5.50736e-05	5.60268
ENSG00000272168_CASC15	1.47179	2.75782	6.17911	1.07027e-06	6.79097e-05	5.59559
ENSG00000102755_FLT1	-1.54427	1.82939	-6.22806	9.38057e-07	6.17667e-05	5.57617
ENSG00000123080_CDKN2C	-0.575548	6.30999	-6.24552	8.95005e-07	5.92853e-05	5.57464
ENSG00000082458_DLG3	-1.13558	4.34989	-6.16392	1.11502e-06	6.97347e-05	5.52295
ENSG00000107020_PLGRKT	0.956441	2.87614	6.15708	1.13578e-06	7.07793e-05	5.49493
ENSG00000085999_RAD54L	-0.915067	5.35662	-6.19914	1.01404e-06	6.5533e-05	5.48745
ENSG00000148343_FAM73B	0.791955	5.63195	6.19071	1.03733e-06	6.65455e-05	5.46954
ENSG00000159658_EFCAB14	-0.752838	6.10582	-6.21044	9.83622e-07	6.40418e-05	5.46931
ENSG00000165795_NDRG2	-1.16299	2.64046	-6.13681	1.19964e-06	7.33793e-05	5.46846
ENSG00000135604_STX11	-0.690381	3.98233	-6.16415	1.11434e-06	6.97347e-05	5.46444
ENSG00000136770_DNAJC1	0.833243	3.66193	6.13259	1.21339e-06	7.37716e-05	5.45643
ENSG00000105290_APLP1	-1.93572	4.46866	-6.14553	1.17175e-06	7.25031e-05	5.43533
ENSG00000196730_DAPK1	-0.830422	7.62305	-6.22178	9.54042e-07	6.2583e-05	5.41855
ENSG00000234171_RNASEH1-AS1	0.889984	3.79919	6.1213	1.25095e-06	7.52682e-05	5.41514
ENSG00000071967_CYBRD1	-0.664393	6.79173	-6.20401	1.0008e-06	6.49183e-05	5.4061
ENSG00000112290_WASF1	-0.63575	5.56152	-6.17252	1.08946e-06	6.88767e-05	5.40329
ENSG00000130396_MLLT4	-0.771661	6.23416	-6.18054	1.06616e-06	6.78955e-05	5.39426
ENSG00000126790_L3HYPDH	0.816907	3.09467	6.1152	1.27175e-06	7.5996e-05	5.39423
ENSG00000074416_MGLL	1.05942	5.38825	6.12188	1.24899e-06	7.52682e-05	5.38867
ENSG00000175352_NRIP3	-0.935532	2.97838	-6.1015	1.31971e-06	7.7796e-05	5.37887
ENSG00000059145_UNKL	-0.913867	4.53742	-6.13586	1.20273e-06	7.33793e-05	5.37774
ENSG00000116698_SMG7	-0.541747	6.46278	-6.16945	1.09853e-06	6.91995e-05	5.34978
ENSG00000159164_SV2A	-1.09328	6.19309	-6.15189	1.1518e-06	7.15221e-05	5.29492
ENSG00000147485_PXDNL	2.23605	0.202409	6.12221	1.24787e-06	7.52682e-05	5.2597
ENSG00000247572_CKMT2-AS1	1.02435	2.8163	6.04821	1.52427e-06	8.72032e-05	5.25957
ENSG00000204590_GNL1	-1.11221	6.44869	-6.13852	1.19414e-06	7.33682e-05	5.25497
ENSG00000159307_SCUBE1	-1.45288	5.29402	-6.08326	1.3864e-06	8.08508e-05	5.24316
ENSG00000131979_GCH1	-1.92936	1.40699	-6.04095	1.55454e-06	8.83558e-05	5.22954
ENSG00000240694_PNMA2	-1.02518	4.40705	-6.10543	1.30577e-06	7.72352e-05	5.22236
ENSG00000136830_FAM129B	-1.12041	7.39575	-6.14137	1.18496e-06	7.30614e-05	5.21369
ENSG00000101680_LAMA1	-1.74536	5.07952	-6.09171	1.35508e-06	7.93448e-05	5.2089
ENSG00000173757_STAT5B	-0.662989	6.16096	-6.10552	1.30542e-06	7.72352e-05	5.18359
ENSG00000057704_TMCC3	-0.634596	3.35007	-6.06592	1.45296e-06	8.36721e-05	5.1767
ENSG00000047617_ANO2	2.12357	0.484228	6.11939	1.25743e-06	7.53981e-05	5.17323
ENSG00000110395_CBL	-0.805114	5.81094	-6.08228	1.39007e-06	8.08508e-05	5.14338
ENSG00000110713_NUP98	-0.690853	7.41321	-6.10562	1.30507e-06	7.72352e-05	5.14177
ENSG00000106723_SPIN1	-0.543641	6.92585	-6.09987	1.32553e-06	7.78759e-05	5.13657
ENSG00000204128_C2orf72	-1.55937	-1.48488	-6.00307	1.72246e-06	9.51116e-05	5.12999
ENSG00000267100_ILF3-AS1	1.15864	4.54089	6.02752	1.61211e-06	9.08366e-05	5.11508
ENSG00000065717_TLE2	-1.81182	2.1894	-5.98972	1.78596e-06	9.7385e-05	5.10976
ENSG00000123485_HJURP	-0.974661	6.52869	-6.05997	1.47653e-06	8.47497e-05	5.05646
ENSG00000133805_AMPD3	-1.4607	4.58534	-6.02102	1.64073e-06	9.20548e-05	5.04475
ENSG00000077279_DCX	1.96799	6.73731	5.99895	1.74181e-06	9.55752e-05	5.04089
ENSG00000106018_VIPR2	-0.946807	5.10583	-6.02829	1.60875e-06	9.08366e-05	5.03947
ENSG00000109062_SLC9A3R1	-1.13802	5.3152	-6.01516	1.66698e-06	9.29301e-05	5.01369
ENSG00000121060_TRIM25	-1.04116	3.95455	-6.0131	1.67631e-06	9.31525e-05	5.00383
ENSG00000076706_MCAM	-1.22998	6.8184	-6.07166	1.43058e-06	8.26561e-05	5.00381
ENSG00000224032_EPB41L4A-AS1	0.914384	3.74293	5.95459	1.96449e-06	0.000105472	4.98615
ENSG00000007545_CRAMP1	-0.563565	5.80161	-6.02713	1.61381e-06	9.08366e-05	4.98321
ENSG00000177426_TGIF1	-0.587449	6.47434	-6.04472	1.53874e-06	8.77432e-05	4.97586
ENSG00000003137_CYP26B1	-1.4174	3.03291	-5.9384	2.05274e-06	0.000109536	4.9745
ENSG00000162174_ASRGL1	-1.06347	4.61773	-5.98132	1.82708e-06	9.93169e-05	4.93779
ENSG00000063978_RNF4	0.57442	6.53932	6.01047	1.68828e-06	9.35201e-05	4.93744
ENSG00000100077_ADRBK2	-1.36954	6.14878	-5.99779	1.74733e-06	9.55772e-05	4.9047
ENSG00000188620_HMX3	-1.18039	0.824882	-5.93087	2.09515e-06	0.000110783	4.89033
ENSG00000110446_SLC15A3	2.07267	2.08437	5.90873	2.22501e-06	0.000115893	4.88726
ENSG00000240225_ZNF542P	0.578019	4.7037	5.95474	1.96371e-06	0.000105472	4.86869
ENSG00000010292_NCAPD2	-0.705149	8.7948	-6.01939	1.64798e-06	9.21653e-05	4.85865
ENSG00000182667_NTM	-1.78559	-0.413484	-5.91459	2.18983e-06	0.000114957	4.85596
ENSG00000154803_FLCN	-0.802587	7.40054	-6.00087	1.73276e-06	9.53785e-05	4.84377
ENSG00000117461_PIK3R3	-0.723472	5.23435	-5.95106	1.98341e-06	0.000106161	4.84265
ENSG00000088808_PPP1R13B	-1.03495	3.50357	-5.88338	2.38368e-06	0.000122332	4.82595
ENSG00000126005_MMP24-AS1	0.993502	4.91484	5.90265	2.26206e-06	0.000117266	4.78753
ENSG00000167202_TBC1D2B	-0.848813	6.95052	-5.96996	1.88428e-06	0.000101792	4.78621
ENSG00000173546_CSPG4	-1.07714	5.39904	-5.89743	2.29439e-06	0.000118446	4.76055
ENSG00000189409_MMP23B	1.2638	2.22162	5.86262	2.52208e-06	0.000127767	4.74362
ENSG00000101152_DNAJC5	-0.551846	8.43619	-5.97451	1.86114e-06	0.000100854	4.73317
ENSG00000118217_ATF6	-0.518441	5.81526	-5.93151	2.09152e-06	0.000110783	4.72949
ENSG00000162814_SPATA17	2.61978	-2.24179	6.07485	1.41828e-06	8.2218e-05	4.7235
ENSG00000140943_MBTPS1	-0.5627	6.38438	-5.93517	2.07081e-06	0.000110163	4.71077
ENSG00000132510_KDM6B	1.25411	6.37607	5.91335	2.19725e-06	0.000114957	4.68801
ENSG00000106689_LHX2	-1.40946	2.10491	-5.87679	2.42677e-06	0.000123815	4.68797
ENSG00000130669_PAK4	0.850973	6.77727	5.91541	2.18498e-06	0.000114957	4.67715
ENSG00000155367_PPM1J	-2.03493	0.00129232	-5.84178	2.66919e-06	0.000133093	4.63516
ENSG00000088280_ASAP3	-0.701137	5.01682	-5.87748	2.42222e-06	0.000123815	4.63477
ENSG00000168785_TSPAN5	-1.22643	4.94105	-5.87534	2.43638e-06	0.000123943	4.63006
ENSG00000134824_FADS2	-1.15642	3.59672	-5.8193	2.83765e-06	0.000137922	4.59968
ENSG00000152102_FAM168B	0.528923	8.22057	5.91281	2.20045e-06	0.000114957	4.59625
ENSG00000257176_RP11-996F15.2	1.87261	0.546176	5.80937	2.91544e-06	0.000140142	4.5683
ENSG00000140564_FURIN	0.929285	6.04792	5.86011	2.53939e-06	0.000128063	4.56087
ENSG00000130202_PVRL2	-1.18891	6.72682	-5.89339	2.3197e-06	0.0001194	4.55973
ENSG00000135924_DNAJB2	0.818314	5.71079	5.85486	2.57588e-06	0.000129529	4.54917
ENSG00000108947_EFNB3	-1.55149	3.23682	-5.80822	2.9246e-06	0.000140196	4.53665
ENSG00000160305_DIP2A	-0.65507	5.40947	-5.84018	2.68089e-06	0.000133273	4.53664
ENSG00000085511_MAP3K4	-0.661788	5.60803	-5.8368	2.70564e-06	0.000133741	4.53651
ENSG00000196576_PLXNB2	-1.01891	8.6721	-5.9022	2.26482e-06	0.000117266	4.53253
ENSG00000158164_TMSB15A	-1.28744	4.86745	-5.81058	2.90586e-06	0.000140142	4.53243
ENSG00000171067_C11orf24	0.704942	5.19789	5.82646	2.78287e-06	0.000136784	4.52576
ENSG00000225614_ZNF469	1.98006	-1.49978	5.83576	2.7133e-06	0.000133741	4.5147
ENSG00000111961_SASH1	0.600975	6.0966	5.84172	2.66964e-06	0.000133093	4.50855
ENSG00000135454_B4GALNT1	-1.48393	4.60322	-5.7511	3.41718e-06	0.000159004	4.49054
ENSG00000141540_TTYH2	-1.08874	6.95609	-5.86202	2.52621e-06	0.000127767	4.46995
ENSG00000160223_ICOSLG	-1.32489	0.942994	-5.75502	3.38086e-06	0.000158394	4.46721
ENSG00000143195_ILDR2	-0.971514	0.594269	-5.74323	3.49132e-06	0.000161592	4.46593
ENSG00000123091_RNF11	1.13912	6.78065	5.83812	2.69593e-06	0.00013364	4.46062
ENSG00000170271_FAXDC2	1.0436	2.60407	5.75197	3.40912e-06	0.000159004	4.45553
ENSG00000107021_TBC1D13	1.07074	6.28409	5.82477	2.79572e-06	0.000137029	4.43842
ENSG00000117643_MAN1C1	-1.05018	6.61237	-5.8214	2.82146e-06	0.000137518	4.41972
ENSG00000167550_RHEBL1	-0.996855	2.45231	-5.72362	3.6832e-06	0.000167688	4.40865
ENSG00000136875_PRPF4	-0.624248	6.46394	-5.81685	2.85666e-06	0.000138461	4.40622
ENSG00000198668_CALM1	-0.863149	7.87374	-5.84228	2.66557e-06	0.000133093	4.40528
ENSG00000166387_PPFIBP2	2.06919	1.45634	5.72626	3.65673e-06	0.000167688	4.38044
ENSG00000107957_SH3PXD2A	-1.00905	5.96563	-5.81014	2.90933e-06	0.000140142	4.37067
ENSG00000140650_PMM2	0.64813	5.5786	5.78629	3.10458e-06	0.000147607	4.36869
ENSG00000101474_APMAP	-0.607336	7.32827	-5.82167	2.81944e-06	0.000137518	4.36083
ENSG00000197479_PCDHB11	1.48675	3.76397	5.72006	3.71915e-06	0.000167688	4.35948
ENSG00000131408_NR1H2	0.982802	5.25658	5.76749	3.26784e-06	0.00015411	4.35694
ENSG00000128245_YWHAH	-0.618921	6.83222	-5.7974	3.01202e-06	0.000143991	4.32655
ENSG00000204262_COL5A2	1.83343	6.71933	5.70721	3.85191e-06	0.000170157	4.31254
ENSG00000102981_PARD6A	-1.68002	-0.262943	-5.70919	3.8311e-06	0.000170157	4.31117
ENSG00000170915_PAQR8	-1.13888	2.82716	-5.70793	3.84427e-06	0.000170157	4.29528
ENSG00000112893_MAN2A1	-1.24046	5.42456	-5.74813	3.44498e-06	0.000159871	4.29401
ENSG00000167912_RP11-25K19.1	1.45825	0.872779	5.70729	3.85105e-06	0.000170157	4.28528
ENSG00000044524_EPHA3	1.8483	3.72546	5.7177	3.74311e-06	0.000168334	4.28001
ENSG00000170085_SIMC1	-1.09868	4.73283	-5.72069	3.71272e-06	0.000167688	4.27994
ENSG00000168389_MFSD2A	-0.691002	6.38565	-5.77869	3.16961e-06	0.000150289	4.27752
ENSG00000166377_ATP9B	-0.597842	4.02369	-5.72041	3.71559e-06	0.000167688	4.26389
ENSG00000205084_TMEM231	-0.987597	2.20982	-5.67677	4.18573e-06	0.000182592	4.25994
ENSG00000104368_PLAT	-0.910035	6.83035	-5.79165	3.05964e-06	0.000145868	4.25887
ENSG00000181744_C3orf58	1.1598	4.62988	5.7137	3.78426e-06	0.000169311	4.25426
ENSG00000273706_LHX1	-2.51666	-0.708041	-5.72224	3.69708e-06	0.000167688	4.21211
ENSG00000073792_IGF2BP2	-0.782663	6.67831	-5.75741	3.35892e-06	0.000157978	4.20971
ENSG00000148842_CNNM2	0.688537	4.5904	5.69079	4.02852e-06	0.000177062	4.20249
ENSG00000182175_RGMA	-0.660448	7.91329	-5.77116	3.23531e-06	0.000152989	4.19808
ENSG00000144677_CTDSPL	-0.903958	3.5419	-5.66568	4.31439e-06	0.000186804	4.19123
ENSG00000164674_SYTL3	1.65917	4.23428	5.6542	4.4519e-06	0.000191448	4.17805
ENSG00000179094_PER1	-0.637758	5.70558	-5.72203	3.69915e-06	0.000167688	4.17565
ENSG00000196739_COL27A1	-2.25139	4.1159	-5.66844	4.282e-06	0.000185862	4.1737
ENSG00000105696_TMEM59L	-1.72392	-0.858116	-5.62374	4.83847e-06	0.000203929	4.16737
ENSG00000105063_PPP6R1	0.878321	7.48215	5.73961	3.52594e-06	0.000162762	4.16723
ENSG00000099219_ERMP1	-1.29671	3.78742	-5.64768	4.53191e-06	0.000194216	4.15304
ENSG00000067057_PFKP	-1.52901	5.11358	-5.68282	4.11707e-06	0.000180499	4.1346
ENSG00000154229_PRKCA	-0.877828	7.83821	-5.75447	3.38593e-06	0.000158394	4.13352
ENSG00000197977_ELOVL2	-0.984756	4.08084	-5.64693	4.54124e-06	0.000194216	4.11488
ENSG00000182568_SATB1	-0.817064	5.50056	-5.71127	3.80945e-06	0.000170003	4.10883
ENSG00000105486_LIG1	-0.927585	5.92665	-5.69867	3.94274e-06	0.00017373	4.09938
ENSG00000235560_AC002310.12	1.27239	1.06117	5.60056	5.15502e-06	0.000215191	4.08732
ENSG00000120802_TMPO	-0.821555	8.00378	-5.72139	3.70561e-06	0.000167688	4.08713
ENSG00000205581_HMGN1	-0.572808	7.94852	-5.72065	3.71318e-06	0.000167688	4.0828
ENSG00000164849_GPR146	-1.88245	0.0708882	-5.59192	5.27837e-06	0.00021877	4.07592
ENSG00000143384_MCL1	-0.67236	7.60737	-5.71655	3.7549e-06	0.00016843	4.07382
ENSG00000137656_BUD13	-0.734022	4.63474	-5.65446	4.4488e-06	0.000191448	4.05905
ENSG00000171502_COL24A1	2.26569	2.79561	5.57688	5.50003e-06	0.000225112	4.04515
ENSG00000143603_KCNN3	-0.757015	6.2774	-5.67915	4.15857e-06	0.000181862	4.04177
ENSG00000149260_CAPN5	-1.14807	3.93075	-5.63431	4.70064e-06	0.000199566	4.04164
ENSG00000170921_TANC2	0.806726	5.56643	5.65398	4.45457e-06	0.000191448	3.99743
ENSG00000121297_TSHZ3	-0.525253	7.04928	-5.67097	4.25256e-06	0.000185045	3.98297
ENSG00000106610_STAG3L4	0.881164	3.29303	5.56436	5.69179e-06	0.000230432	3.9644
ENSG00000274600_RIMBP3B	-1.96251	0.961967	-5.54376	6.02196e-06	0.000240451	3.9615
ENSG00000187955_COL14A1	1.33588	5.40994	5.55799	5.79197e-06	0.000233945	3.9574
ENSG00000181856_SLC2A4	-1.45617	0.621523	-5.54165	6.0569e-06	0.000240745	3.9453
ENSG00000143537_ADAM15	-1.20218	4.0626	-5.58901	5.32056e-06	0.000219996	3.94097
ENSG00000112242_E2F3	-0.584309	5.61678	-5.62493	4.82276e-06	0.000203759	3.93261
ENSG00000104872_PIH1D1	-0.685474	5.64208	-5.63563	4.68373e-06	0.000199333	3.93116
ENSG00000166448_TMEM130	-2.31264	-2.28062	-5.58258	5.41504e-06	0.000222323	3.92146
ENSG00000166426_CRABP1	-2.77853	-1.31158	-5.52324	6.37006e-06	0.000250341	3.90494
ENSG00000162461_SLC25A34	2.41973	2.76375	5.51914	6.44207e-06	0.000252601	3.89665
ENSG00000103064_SLC7A6	-0.872087	4.99255	-5.5763	5.50879e-06	0.000225112	3.8633
ENSG00000104490_NCALD	3.28603	3.65279	5.50611	6.67607e-06	0.000257154	3.85765
ENSG00000100379_KCTD17	-0.733321	4.17446	-5.57104	5.58878e-06	0.000227847	3.85746
ENSG00000171302_CANT1	-0.578057	7.57053	-5.62659	4.80082e-06	0.000203324	3.84402
ENSG00000167930_FAM234A	0.537333	6.35554	5.61562	4.94706e-06	0.000207503	3.82734
ENSG00000099783_HNRNPM	-0.544882	8.99388	-5.63905	4.64009e-06	0.000197958	3.81939
ENSG00000142233_NTN5	-1.44013	5.18977	-5.49636	6.85685e-06	0.000262199	3.80864
ENSG00000136490_LIMD2	-0.736665	5.1853	-5.58365	5.39916e-06	0.000222316	3.80239
ENSG00000076555_ACACB	-0.917581	2.57948	-5.49545	6.87401e-06	0.000262199	3.79429
ENSG00000237819_AC002454.1	-1.18249	2.30126	-5.51752	6.47073e-06	0.000252736	3.77789
ENSG00000023902_PLEKHO1	-0.643659	6.23954	-5.5937	5.25272e-06	0.000218225	3.7753
ENSG00000171791_BCL2	-0.820158	3.61396	-5.51731	6.47448e-06	0.000252736	3.7731
ENSG00000242950_ERVW-1	-0.938027	7.57523	-5.6199	4.88948e-06	0.000205582	3.76657
ENSG00000160957_RECQL4	-0.748789	6.24876	-5.58345	5.40214e-06	0.000222316	3.76137
ENSG00000111752_PHC1	-0.629862	5.87749	-5.56741	5.64448e-06	0.000229222	3.75797
ENSG00000115548_KDM3A	-1.46293	5.11348	-5.53562	6.1577e-06	0.000243641	3.75682
ENSG00000112655_PTK7	-1.2853	7.45481	-5.598	5.19123e-06	0.000216186	3.75641
ENSG00000119915_ELOVL3	-1.99721	-0.384461	-5.50813	6.63923e-06	0.000256301	3.7503
ENSG00000126500_FLRT1	-1.30866	2.36172	-5.46018	7.57169e-06	0.000281103	3.74058
ENSG00000162745_OLFML2B	-0.803093	7.84395	-5.60825	5.04775e-06	0.000211219	3.7375
ENSG00000139842_CUL4A	-0.617424	6.22849	-5.5563	5.81882e-06	0.000234486	3.71523
ENSG00000135097_MSI1	-1.76065	3.82146	-5.48693	7.03646e-06	0.000267295	3.71485
ENSG00000188130_MAPK12	-0.637884	5.95704	-5.54221	6.04765e-06	0.000240745	3.7083
ENSG00000204387_C6orf48	1.28115	6.94185	5.56713	5.64877e-06	0.000229222	3.70724
ENSG00000218336_TENM3	-1.8203	6.29046	-5.55537	5.83359e-06	0.00023454	3.70462
ENSG00000103319_EEF2K	-0.736811	5.84415	-5.53821	6.11424e-06	0.000242471	3.69951
ENSG00000043591_ADRB1	-1.97153	-1.70304	-5.50524	6.69207e-06	0.000257202	3.69703
ENSG00000148158_SNX30	-0.901849	4.92139	-5.49502	6.88219e-06	0.000262199	3.69406
ENSG00000132773_TOE1	-0.637034	4.7032	-5.51489	6.51744e-06	0.00025282	3.68716
ENSG00000092445_TYRO3	-1.19302	5.27295	-5.52627	6.31752e-06	0.000248836	3.68114
ENSG00000175832_ETV4	-2.02153	4.31961	-5.47362	7.29784e-06	0.00027444	3.67977
ENSG00000175221_MED16	0.70603	6.6321	5.54652	5.97671e-06	0.000239192	3.67554
ENSG00000166340_TPP1	0.881238	5.27279	5.52679	6.30845e-06	0.000248836	3.66428
ENSG00000160145_KALRN	-0.861677	2.8256	-5.43292	8.15948e-06	0.000296614	3.66094
ENSG00000099331_MYO9B	-0.64373	7.4303	-5.55332	5.86643e-06	0.000235318	3.65843
ENSG00000188313_PLSCR1	-0.715129	3.97584	-5.4864	7.04658e-06	0.000267295	3.6488
ENSG00000160233_LRRC3	-1.68078	-0.332362	-5.45163	7.75138e-06	0.0002857	3.64873
ENSG00000117682_DHDDS	1.07843	5.4127	5.50876	6.62793e-06	0.000256301	3.64319
ENSG00000177181_RIMKLA	-1.52934	-0.655087	-5.41775	8.50622e-06	0.000304492	3.63686
ENSG00000250510_GPR162	-1.07622	2.08778	-5.43146	8.19215e-06	0.000297182	3.62296
ENSG00000215386_MIR99AHG	1.97139	2.10808	5.44923	7.80255e-06	0.0002857	3.61907
ENSG00000168273_SMIM4	1.29305	3.13039	5.4102	8.68405e-06	0.000309873	3.60014
ENSG00000162241_SLC25A45	1.42032	1.39494	5.39927	8.94852e-06	0.000316078	3.58939
ENSG00000130299_GTPBP3	-0.786198	5.18673	-5.46789	7.41335e-06	0.000278041	3.5804
ENSG00000063176_SPHK2	0.924692	5.53596	5.48286	7.1154e-06	0.00026932	3.57025
ENSG00000166963_MAP1A	1.24061	7.24225	5.51474	6.52009e-06	0.00025282	3.56007
ENSG00000127418_FGFRL1	-0.572881	6.75058	-5.49673	6.85002e-06	0.000262199	3.54529
ENSG00000100600_LGMN	-0.613633	5.22865	-5.4748	7.27435e-06	0.00027444	3.53644
ENSG00000162909_CAPN2	-0.696815	7.5987	-5.51522	6.51168e-06	0.00025282	3.5298
ENSG00000203999_LINC01270	1.1717	1.29873	5.37631	9.53052e-06	0.000328652	3.52965
ENSG00000143858_SYT2	-1.80221	-0.651104	-5.37815	9.48247e-06	0.000328539	3.52686
ENSG00000167987_VPS37C	0.853799	4.66308	5.4303	8.21827e-06	0.000297512	3.51888
ENSG00000162729_IGSF8	-1.04922	4.58883	-5.46705	7.43055e-06	0.000278041	3.51175
ENSG00000225190_PLEKHM1	1.12153	5.39444	5.45	7.78606e-06	0.0002857	3.50007
ENSG00000165349_SLC7A3	-1.89963	3.69835	-5.39264	9.11285e-06	0.000320585	3.49415
ENSG00000131779_PEX11B	-0.87692	4.02952	-5.4251	8.33625e-06	0.000299916	3.49301
ENSG00000089094_KDM2B	-0.776265	6.23335	-5.47399	7.29041e-06	0.00027444	3.47765
ENSG00000273015_RP11-352M15.2	1.02022	4.44949	5.40199	8.88196e-06	0.000315644	3.46646
ENSG00000088256_GNA11	0.648914	6.93049	5.46126	7.54939e-06	0.000280873	3.44358
ENSG00000130158_DOCK6	-0.578711	6.49665	-5.46591	7.45372e-06	0.000278041	3.4221
ENSG00000141577_CEP131	-0.7913	6.2	-5.44933	7.80045e-06	0.0002857	3.41273
ENSG00000136802_LRRC8A	-0.588297	6.82719	-5.44866	7.81464e-06	0.0002857	3.39912
ENSG00000124216_SNAI1	0.573297	5.95106	5.42777	8.27549e-06	0.000298562	3.39487
ENSG00000111252_SH2B3	-0.7374	4.37709	-5.39654	9.0159e-06	0.000317815	3.39447
ENSG00000273344_PAXIP1-AS1	1.13015	3.22513	5.33386	1.07086e-05	0.000361018	3.39279
ENSG00000152284_TCF7L1	-0.771257	7.23597	-5.46573	7.45733e-06	0.000278041	3.38755
ENSG00000169375_SIN3A	-0.755711	6.998	-5.4498	7.79039e-06	0.0002857	3.37766
ENSG00000074964_ARHGEF10L	-0.672904	4.89823	-5.41783	8.50423e-06	0.000304492	3.37655
ENSG00000090020_SLC9A1	-1.21161	4.89591	-5.40015	8.92689e-06	0.000315998	3.37133
ENSG00000134532_SOX5	2.87184	2.24813	5.35569	1.00854e-05	0.000345738	3.36309
ENSG00000188559_RALGAPA2	-0.905748	4.58743	-5.37148	9.65772e-06	0.000332382	3.35549
ENSG00000170088_TMEM192	0.645624	4.06962	5.35282	1.01654e-05	0.000347797	3.34694
ENSG00000089057_SLC23A2	-0.780062	6.02251	-5.41734	8.51579e-06	0.000304492	3.34297
ENSG00000163472_TMEM79	0.946912	2.90028	5.32691	1.0915e-05	0.000366261	3.33656
ENSG00000117245_KIF17	1.9649	-0.307819	5.33633	1.0636e-05	0.000359667	3.31117
ENSG00000182533_CAV3	-0.919222	5.43147	-5.40827	8.73027e-06	0.000310887	3.30828
ENSG00000129219_PLD2	-1.44834	3.78493	-5.3387	1.05671e-05	0.000358727	3.30381
ENSG00000169032_MAP2K1	-0.695411	6.2413	-5.4001	8.92812e-06	0.000315998	3.30315
ENSG00000131873_CHSY1	-0.613489	7.20021	-5.42751	8.2815e-06	0.000298562	3.29339
ENSG00000151693_ASAP2	-0.839749	5.61432	-5.38511	9.30319e-06	0.000326328	3.29039
ENSG00000013810_TACC3	-0.78009	7.94558	-5.43367	8.14276e-06	0.000296614	3.28677
ENSG00000138604_GLCE	-1.53617	4.78972	-5.34682	1.0334e-05	0.000352873	3.27393
ENSG00000099625_CBARP	-0.642683	4.35738	-5.38044	9.42298e-06	0.000328539	3.27389
ENSG00000224152_AC009506.1	1.00208	1.66224	5.27592	1.25561e-05	0.000410283	3.26937
ENSG00000105426_PTPRS	-1.01311	5.72283	-5.37825	9.47989e-06	0.000328539	3.26143
ENSG00000134871_COL4A2	-0.925794	9.77574	-5.44811	7.8265e-06	0.0002857	3.25648
ENSG00000128011_LRFN1	-1.71208	2.97622	-5.30217	1.16823e-05	0.00038976	3.24533
ENSG00000197724_PHF2	-0.751097	6.43234	-5.38397	9.33221e-06	0.000326328	3.23877
ENSG00000064999_ANKS1A	0.778068	6.39182	5.37673	9.51964e-06	0.000328652	3.22932
ENSG00000188338_SLC38A3	-1.41623	1.0634	-5.258	1.31896e-05	0.000423062	3.22643
ENSG00000151617_EDNRA	-1.40732	-0.0127021	-5.25625	1.32533e-05	0.000424323	3.22243
ENSG00000183688_FAM101B	-1.24519	4.98086	-5.34276	1.045e-05	0.000356136	3.21812
ENSG00000154736_ADAMTS5	-0.81835	6.36669	-5.38443	9.32048e-06	0.000326328	3.21773
ENSG00000224525_RP11-561I11.3	3.05643	-1.35521	5.33685	1.06208e-05	0.000359667	3.21201
ENSG00000254919_RP11-698N11.2	2.4121	0.162151	5.27158	1.27067e-05	0.000413654	3.20364
ENSG00000135083_CCNJL	-1.09542	3.73923	-5.31302	1.13393e-05	0.000379767	3.20105
ENSG00000237432_RPS7P12	2.66552	-2.37198	5.37788	9.48957e-06	0.000328539	3.19431
ENSG00000167123_CERCAM	0.833388	5.84013	5.34192	1.0474e-05	0.00035626	3.18138
ENSG00000111404_RERGL	2.52708	-2.05983	5.44899	7.80775e-06	0.0002857	3.17774
ENSG00000158089_GALNT14	-0.954703	-0.654514	-5.25811	1.31857e-05	0.000423062	3.1741
ENSG00000169371_SNUPN	-0.599329	4.00586	-5.29718	1.18437e-05	0.00039364	3.17399
ENSG00000139182_CLSTN3	-2.45448	2.29246	-5.23561	1.40269e-05	0.000444201	3.16708
ENSG00000102221_JADE3	-0.771593	3.32121	-5.26321	1.30024e-05	0.000420662	3.15384
ENSG00000065989_PDE4A	-1.89776	2.6457	-5.22663	1.43776e-05	0.000452842	3.14644
ENSG00000160293_VAV2	-0.705529	6.73722	-5.35929	9.98639e-06	0.000343017	3.14465
ENSG00000139292_LGR5	-0.908142	3.37552	-5.29251	1.19963e-05	0.000396447	3.1296
ENSG00000107099_DOCK8	1.57882	2.31233	5.22313	1.45164e-05	0.000454751	3.12317
ENSG00000182481_KPNA2	-0.409805	8.52256	-5.37994	9.43614e-06	0.000328539	3.12178
ENSG00000078725_BRINP1	-0.915846	6.0693	-5.33203	1.07624e-05	0.000361835	3.11992
ENSG00000153823_PID1	2.02123	3.73206	5.24767	1.35697e-05	0.000432076	3.11958
ENSG00000130558_OLFM1	-1.6071	0.370066	-5.28799	1.21464e-05	0.000399893	3.10973
ENSG00000115461_IGFBP5	1.36629	5.82689	5.29329	1.19708e-05	0.000396352	3.10732
ENSG00000253389_RP11-930P14.1	-1.81822	-0.655423	-5.21109	1.50051e-05	0.000463161	3.09936
ENSG00000273749_CYFIP1	-0.508206	6.72397	-5.33356	1.07174e-05	0.000361018	3.08622
ENSG00000229320_KRT8P12	0.925314	1.98729	5.20938	1.50755e-05	0.000463936	3.08586
ENSG00000167771_RCOR2	-0.999053	4.46214	-5.25859	1.31686e-05	0.000423062	3.08077
ENSG00000257093_KIAA1147	-1.63859	3.83401	-5.22362	1.44967e-05	0.000454751	3.07777
ENSG00000177807_KCNJ10	-1.24557	-0.0164512	-5.19505	1.56813e-05	0.000476008	3.06452
ENSG00000144057_ST6GAL2	1.2463	3.50996	5.24429	1.36962e-05	0.00043531	3.06396
ENSG00000231925_TAPBP	1.12465	3.93248	5.23475	1.40602e-05	0.000444449	3.05388
ENSG00000176783_RUFY1	-0.47547	4.98337	-5.28836	1.21342e-05	0.000399893	3.04773
ENSG00000185049_NELFA	0.590544	6.20211	5.29426	1.19388e-05	0.000396046	3.01226
ENSG00000115687_PASK	-1.27183	5.05793	-5.26276	1.30184e-05	0.000420662	3.01191
ENSG00000125398_SOX9	-1.31921	6.47334	-5.27021	1.27546e-05	0.000413777	3.00522
ENSG00000006788_MYH13	1.55095	3.13969	5.22464	1.44564e-05	0.000454504	3.00482
ENSG00000129946_SHC2	-1.51529	1.06584	-5.22076	1.46111e-05	0.000456082	2.99633
ENSG00000171132_PRKCE	-0.738094	4.63631	-5.25916	1.31478e-05	0.000423062	2.99223
ENSG00000068724_TTC7A	-0.943198	4.32803	-5.23129	1.41943e-05	0.000447877	2.9883
ENSG00000121753_ADGRB2	-0.961969	3.95996	-5.28373	1.22893e-05	0.000403075	2.98471
ENSG00000169862_CTNND2	1.36162	-0.97313	5.15733	1.73954e-05	0.000510996	2.96834
ENSG00000072609_CHFR	1.23719	4.57547	5.25169	1.34206e-05	0.000428893	2.96822
ENSG00000108018_SORCS1	-0.649963	7.02176	-5.30241	1.16747e-05	0.00038976	2.96263
ENSG00000173114_LRRN3	3.38896	2.31753	5.19495	1.5686e-05	0.000476008	2.95815
ENSG00000128578_STRIP2	-1.23353	3.50034	-5.17717	1.64719e-05	0.000492998	2.95806
ENSG00000172000_ZNF556	1.60683	4.63537	5.19244	1.57945e-05	0.000477904	2.95025
ENSG00000136044_APPL2	-0.678486	4.17591	-5.21902	1.46814e-05	0.000457457	2.93953
ENSG00000183087_GAS6	-1.0468	0.555304	-5.148	1.78475e-05	0.000523396	2.93863
ENSG00000167701_GPT	2.48051	-1.77571	5.28464	1.22589e-05	0.000402834	2.93525
ENSG00000172572_PDE3A	1.03672	3.57111	5.16984	1.68072e-05	0.000499033	2.92572
ENSG00000171298_GAA	-0.980854	6.92257	-5.30057	1.17337e-05	0.000390727	2.92354
ENSG00000232098_CTD-2619J13.14	0.600709	4.81254	5.21189	1.4972e-05	0.000463161	2.91863
ENSG00000186998_EMID1	-1.15559	2.48785	-5.16947	1.68241e-05	0.000499033	2.90058
ENSG00000084710_EFR3B	-1.44558	4.14402	-5.21063	1.50237e-05	0.000463161	2.88878
ENSG00000119685_TTLL5	-0.493718	4.86325	-5.21644	1.47858e-05	0.000459071	2.88648
ENSG00000184990_SIVA1	-0.669803	6.31703	-5.24863	1.35337e-05	0.000431717	2.882
ENSG00000143507_DUSP10	1.13536	3.5317	5.1722	1.66985e-05	0.000498071	2.87994
ENSG00000169684_CHRNA5	-1.08386	3.80627	-5.18308	1.6206e-05	0.00048755	2.86199
ENSG00000160199_PKNOX1	-0.76683	5.57245	-5.21774	1.4733e-05	0.000458247	2.85699
ENSG00000064199_SPA17	-0.908133	2.55679	-5.16915	1.68388e-05	0.000499033	2.84789
ENSG00000134324_LPIN1	-0.638947	5.43172	-5.20364	1.53156e-05	0.000468023	2.8357
ENSG00000166226_CCT2	-0.46821	8.23092	-5.27012	1.27579e-05	0.000413777	2.82859
ENSG00000162512_SDC3	-0.663289	8.91303	-5.27231	1.26812e-05	0.000413595	2.824
ENSG00000135862_LAMC1	-0.607315	8.77292	-5.2785	1.24673e-05	0.000408146	2.82152
ENSG00000075213_SEMA3A	1.37123	4.0941	5.12565	1.89792e-05	0.000548292	2.81172
ENSG00000136040_PLXNC1	-0.903475	2.84325	-5.23716	1.39673e-05	0.000443117	2.81081
ENSG00000198794_SCAMP5	-1.42361	3.72666	-5.11647	1.94645e-05	0.000558613	2.79855
ENSG00000204248_COL11A2	1.49349	2.09403	5.08682	2.11186e-05	0.000597242	2.782
ENSG00000136891_TEX10	-0.636653	6.06018	-5.20419	1.52921e-05	0.000468023	2.78151
ENSG00000100036_SLC35E4	-1.18578	1.03488	-5.08092	2.1464e-05	0.000604316	2.76963
ENSG00000164109_MAD2L1	-1.10868	6.56275	-5.19224	1.58032e-05	0.000477904	2.76317
ENSG00000006118_TMEM132A	-0.819693	6.85436	-5.22084	1.4608e-05	0.000456082	2.75645
ENSG00000171729_TMEM51	-0.682984	4.89074	-5.17496	1.65719e-05	0.000495143	2.74096
ENSG00000067596_DHX8	-0.552992	6.75382	-5.21158	1.49846e-05	0.000463161	2.73727
ENSG00000103528_SYT17	-0.686551	3.37014	-5.11468	1.95605e-05	0.000560446	2.73472
ENSG00000141505_ASGR1	-1.76881	-0.7163	-5.06744	2.22748e-05	0.000613615	2.726
ENSG00000145041_VPRBP	-0.479908	5.74271	-5.16175	1.71851e-05	0.000506525	2.72418
ENSG00000136943_CTSV	-1.30107	2.93221	-5.07755	2.16637e-05	0.000605847	2.72413
ENSG00000142599_RERE	0.500976	7.27181	5.20598	1.52171e-05	0.000466647	2.72392
ENSG00000121766_ZCCHC17	-0.462335	5.6024	-5.18533	1.6106e-05	0.000486217	2.72059
ENSG00000173083_HPSE	-1.0713	1.02315	-5.08077	2.14726e-05	0.000604316	2.71509
ENSG00000005448_WDR54	-0.72695	4.65867	-5.16902	1.68451e-05	0.000499033	2.71261
ENSG00000143061_IGSF3	-1.11769	6.61557	-5.20026	1.54583e-05	0.000470737	2.70751
ENSG00000123131_PRDX4	0.614304	6.35747	5.18069	1.63131e-05	0.000489926	2.7067
ENSG00000138795_LEF1	-1.09996	4.86184	-5.13406	1.85448e-05	0.000539314	2.69818
ENSG00000124193_SRSF6	-0.473297	7.7293	-5.20803	1.51315e-05	0.000464841	2.69765
ENSG00000125779_PANK2	-0.391579	5.57838	-5.16099	1.72211e-05	0.00050673	2.66475
ENSG00000104419_NDRG1	-1.24356	4.31795	-5.16598	1.69862e-05	0.000501511	2.66312
ENSG00000135363_LMO2	-1.50844	0.457569	-5.05601	2.29863e-05	0.000628664	2.66136
ENSG00000237773_AC003075.4	1.095	-2.10188	5.05738	2.29001e-05	0.00062729	2.66103
ENSG00000131080_EDA2R	2.32981	-1.01516	5.18421	1.61561e-05	0.000486886	2.65192
ENSG00000166341_DCHS1	-0.722769	6.16168	-5.17867	1.6404e-05	0.00049181	2.65147
ENSG00000112039_FANCE	-0.705563	3.82204	-5.09849	2.0451e-05	0.000581189	2.64204
ENSG00000143226_FCGR2A	-2.07438	-0.108419	-5.04222	2.38751e-05	0.000648903	2.64192
ENSG00000115282_TTC31	-0.630411	4.66481	-5.12773	1.88705e-05	0.000547635	2.64052
ENSG00000128833_MYO5C	-1.94185	1.25459	-5.02671	2.49166e-05	0.00066889	2.63413
ENSG00000134215_VAV3	-1.15298	5.06682	-5.13558	1.84678e-05	0.000538869	2.63348
ENSG00000133056_PIK3C2B	1.02245	3.21203	5.04603	2.36266e-05	0.000644157	2.62924
ENSG00000185420_SMYD3	-0.718999	3.51645	-5.07527	2.18004e-05	0.00060669	2.62039
ENSG00000175061_LRRC75A-AS1	0.695486	9.94258	5.20078	1.54365e-05	0.000470737	2.61681
ENSG00000003056_M6PR	0.408681	7.01333	5.16826	1.68801e-05	0.000499222	2.61519
ENSG00000273702_RP11-758H9.2	1.19895	0.667802	5.02062	2.53369e-05	0.000674968	2.61393
ENSG00000159167_STC1	1.46789	0.257127	5.01952	2.54141e-05	0.000675991	2.59475
ENSG00000125945_ZNF436	0.746222	4.31204	5.07728	2.16802e-05	0.000605847	2.58574
ENSG00000122126_OCRL	-0.712657	4.84065	-5.086	2.11662e-05	0.000597621	2.58085
ENSG00000088882_CPXM1	-2.10432	1.21867	-5.12107	1.92194e-05	0.000553398	2.57936
ENSG00000234912_SNHG20	0.912971	3.42496	5.0314	2.45967e-05	0.000664377	2.57335
ENSG00000141736_ERBB2	0.623024	5.13162	5.1103	1.97973e-05	0.000564448	2.57114
ENSG00000169994_MYO7B	-0.725841	3.94642	-5.1133	1.96347e-05	0.00056165	2.56799
ENSG00000059728_MXD1	-0.725018	2.72247	-5.02737	2.48707e-05	0.00066889	2.56706
ENSG00000065802_ASB1	-0.696822	6.78751	-5.14418	1.80361e-05	0.00052804	2.56333
ENSG00000158352_SHROOM4	-1.50172	2.39894	-5.00019	2.68025e-05	0.000705057	2.54941
ENSG00000110092_CCND1	-1.48879	6.48606	-5.13875	1.83075e-05	0.000535089	2.54689
ENSG00000161281_COX7A1	1.67204	1.29118	5.00584	2.63889e-05	0.000697666	2.54425
ENSG00000271383_NBPF19	-0.634816	5.86824	-5.12632	1.8944e-05	0.000548181	2.54134
ENSG00000130717_UCK1	-0.586176	5.89614	-5.11777	1.93949e-05	0.000557532	2.53851
ENSG00000180370_PAK2	-0.937196	6.83524	-5.13466	1.85144e-05	0.000539314	2.52297
ENSG00000198739_LRRTM3	2.15041	-1.28156	5.03762	2.41793e-05	0.000654116	2.51932
ENSG00000130775_THEMIS2	-1.17902	3.85731	-5.06734	2.22809e-05	0.000613615	2.51831
ENSG00000104774_MAN2B1	-0.756055	6.62519	-5.12729	1.88937e-05	0.000547635	2.50882
ENSG00000106868_SUSD1	-0.601668	4.57166	-5.07738	2.1674e-05	0.000605847	2.50401
ENSG00000237649_KIFC1	-0.771034	6.94142	-5.1213	1.92076e-05	0.000553398	2.50042
ENSG00000140470_ADAMTS17	-1.29451	1.70506	-4.97872	2.84336e-05	0.000731767	2.49911
ENSG00000130520_LSM4	-0.697214	7.10378	-5.11196	1.97073e-05	0.000562803	2.48775
ENSG00000159263_SIM2	-1.45279	0.272882	-4.97937	2.83826e-05	0.000731534	2.48047
ENSG00000064692_SNCAIP	-1.9395	-2.54592	-4.98051	2.82937e-05	0.00073032	2.46153
ENSG00000189227_C15orf61	0.940143	3.62369	5.01121	2.60018e-05	0.000688475	2.45897
ENSG00000162722_TRIM58	0.963278	1.50897	5.0906	2.08998e-05	0.000592015	2.45331
ENSG00000157470_FAM81A	-0.910254	4.5035	-5.06926	2.21638e-05	0.000613615	2.45183
ENSG00000186193_SAPCD2	-1.09834	7.00893	-5.09493	2.06524e-05	0.000585958	2.45053
ENSG00000163888_CAMK2N2	-1.66346	2.95765	-4.9732	2.8868e-05	0.000741853	2.44725
ENSG00000107338_SHB	-0.553046	5.41184	-5.07813	2.16296e-05	0.000605847	2.43463
ENSG00000260442_ATP2A1-AS1	1.42981	1.94072	4.94273	3.1393e-05	0.000790663	2.42035
ENSG00000177706_FAM20C	-0.989638	4.33272	-5.05836	2.28381e-05	0.000626577	2.41928
ENSG00000100814_CCNB1IP1	0.64309	5.79118	5.06855	2.22072e-05	0.000613615	2.41467
ENSG00000178999_AURKB	-0.799443	6.14196	-5.07175	2.20126e-05	0.00061162	2.41347
ENSG00000169991_IFFO2	-0.953175	3.32862	-4.98533	2.79206e-05	0.000724979	2.41045
ENSG00000157193_LRP8	-1.75011	4.34972	-5.0248	2.50475e-05	0.000670329	2.40749
ENSG00000213694_S1PR3	-1.25471	-0.878505	-4.9449	3.12062e-05	0.000788014	2.40673
ENSG00000125817_CENPB	-0.754586	7.07671	-5.10445	2.01189e-05	0.000572682	2.40235
ENSG00000050438_SLC4A8	-1.58791	-0.495858	-4.93062	3.24566e-05	0.000806745	2.38161
ENSG00000178700_DHFRL1	1.04217	2.78933	4.94914	3.08437e-05	0.000781119	2.37668
ENSG00000008516_MMP25	-2.23628	0.604209	-4.95468	3.03774e-05	0.000772455	2.3764
ENSG00000128203_ASPHD2	-1.44687	1.83473	-4.92989	3.25219e-05	0.000807218	2.36597
ENSG00000065308_TRAM2	-0.495769	6.33688	-5.07092	2.20627e-05	0.000612039	2.36398
ENSG00000105971_CAV2	-0.792362	5.12704	-5.06094	2.2677e-05	0.000623134	2.36205
ENSG00000168496_FEN1	-0.950224	6.59345	-5.06711	2.22954e-05	0.000613615	2.35732
ENSG00000144746_ARL6IP5	1.25884	5.19084	5.02153	2.52737e-05	0.000674312	2.35662
ENSG00000108448_TRIM16L	0.920738	4.53316	5.00484	2.64615e-05	0.000698527	2.35394
ENSG00000236144_TMEM147-AS1	0.83248	4.47036	4.96381	2.96241e-05	0.000757935	2.3528
ENSG00000137193_PIM1	-0.825069	4.30018	-4.99927	2.68705e-05	0.000705057	2.34263
ENSG00000197256_KANK2	-0.487218	7.56796	-5.07693	2.17006e-05	0.000605847	2.33359
ENSG00000077238_IL4R	-0.99934	7.23315	-5.07551	2.1786e-05	0.00060669	2.33227
ENSG00000134508_CABLES1	0.680462	6.15862	5.0546	2.30756e-05	0.00063012	2.33142
ENSG00000112983_BRD8	-0.52115	6.02014	-5.03911	2.40808e-05	0.000653478	2.32853
ENSG00000196935_SRGAP1	0.829264	5.31039	5.01705	2.55877e-05	0.000679573	2.3198
ENSG00000087157_PGS1	-0.64098	6.30053	-5.04321	2.38107e-05	0.000648165	2.31898
ENSG00000271894_RP11-482H16.1	3.24819	-2.67462	5.02279	2.51866e-05	0.000673019	2.30399
ENSG00000184678_HIST2H2BE	1.39439	2.37004	4.95066	3.07151e-05	0.000778993	2.29899
ENSG00000180884_ZNF792	-1.6147	0.40682	-4.89516	3.5782e-05	0.000867168	2.29865
ENSG00000218739_CEBPZOS	0.651232	5.44022	4.98992	2.75706e-05	0.000717101	2.2974
ENSG00000050748_MAPK9	-0.566772	5.379	-4.99757	2.69964e-05	0.000707298	2.29441
ENSG00000111145_ELK3	-1.28784	5.10877	-4.99949	2.68538e-05	0.000705057	2.2914
ENSG00000118495_PLAGL1	-0.668095	5.66681	-4.99287	2.73474e-05	0.000714349	2.28235
ENSG00000101439_CST3	0.679441	6.16168	5.02568	2.49869e-05	0.000669733	2.27792
ENSG00000065320_NTN1	-1.13996	5.63219	-5.0009	2.67501e-05	0.000705057	2.26647
ENSG00000103241_FOXF1	-0.582673	6.03186	-5.0267	2.49171e-05	0.00066889	2.26389
ENSG00000186416_NKRF	-0.592935	4.3457	-4.93264	3.22765e-05	0.00080456	2.25989
ENSG00000115041_KCNIP3	-1.37045	-0.976884	-4.89009	3.62851e-05	0.00087571	2.2532
ENSG00000153993_SEMA3D	1.90636	3.84158	4.92006	3.34136e-05	0.000821386	2.24828
ENSG00000103222_ABCC1	-0.727411	6.28249	-5.02695	2.49e-05	0.00066889	2.24458
ENSG00000137275_RIPK1	-0.856478	3.6973	-4.95605	3.0263e-05	0.000770889	2.2374
ENSG00000130816_DNMT1	-0.839623	7.77886	-5.03843	2.41255e-05	0.000653672	2.23738
ENSG00000102034_ELF4	-0.542307	4.39158	-4.96538	2.94961e-05	0.000755768	2.23442
ENSG00000166912_MTMR10	-0.638841	3.98362	-4.9407	3.15685e-05	0.000793547	2.23331
ENSG00000117016_RIMS3	-1.31277	5.42865	-4.98386	2.80339e-05	0.00072644	2.2228
ENSG00000221968_FADS3	-1.32792	5.36164	-4.994	2.72628e-05	0.000713205	2.20667
ENSG00000180720_CHRM4	-1.70223	-0.676526	-4.86536	3.88391e-05	0.000914578	2.20234
ENSG00000011451_WIZ	0.487532	6.69854	4.98985	2.75761e-05	0.000717101	2.19697
ENSG00000134072_CAMK1	-1.67001	2.11222	-4.87981	3.7325e-05	0.000889469	2.19359
ENSG00000148187_MRRF	0.478631	5.16506	4.9625	2.97309e-05	0.000759552	2.1908
ENSG00000241484_ARHGAP8	3.09272	3.30392	4.85032	4.04791e-05	0.000944346	2.18468
ENSG00000134057_CCNB1	-0.542073	7.61661	-5.01503	2.57303e-05	0.000682322	2.17622
ENSG00000131876_SNRPA1	-0.522261	6.08774	-4.98167	2.82036e-05	0.000729074	2.17561
ENSG00000110090_CPT1A	-1.1771	0.990375	-4.93476	3.20889e-05	0.00080112	2.17014
ENSG00000180425_C11orf71	1.67642	1.91448	4.8491	4.06157e-05	0.000945367	2.16909
ENSG00000171189_GRIK1	2.14966	-2.02155	4.87174	3.81628e-05	0.000904758	2.16469
ENSG00000080644_CHRNA3	-1.36007	0.194667	-4.84893	4.06342e-05	0.000945367	2.16468
ENSG00000105642_KCNN1	-1.89991	-1.87773	-4.8503	4.0482e-05	0.000944346	2.16254
ENSG00000106123_EPHB6	-2.2863	-0.601471	-4.8413	4.14956e-05	0.000964123	2.15858
ENSG00000133466_C1QTNF6	1.31771	-1.59648	4.85372	4.01028e-05	0.000939267	2.15447
ENSG00000277972_CISD3	-0.688641	5.51255	-4.9674	2.93326e-05	0.000752683	2.15315
ENSG00000188766_SPRED3	-1.46601	2.25803	-4.8967	3.56306e-05	0.000865903	2.14676
ENSG00000144642_RBMS3	2.43167	0.9837	4.8724	3.80943e-05	0.000904365	2.14013
ENSG00000187994_RINL	2.19793	0.165863	4.83431	4.2301e-05	0.000980227	2.13891
ENSG00000259802_CTD-2256P15.2	1.19207	0.505104	4.83289	4.24672e-05	0.000982771	2.13445
ENSG00000107789_MINPP1	-0.747409	3.51884	-4.90072	3.52387e-05	0.000857572	2.13064
ENSG00000128266_GNAZ	-0.844354	4.67679	-4.94263	3.14018e-05	0.000790663	2.12819
ENSG00000149503_INCENP	-0.823112	7.05168	-4.98352	2.80601e-05	0.00072644	2.12745
ENSG00000095739_BAMBI	1.67151	2.53358	4.8673	3.8632e-05	0.000912815	2.12254
ENSG00000250198_RP11-143A12.3	1.974	-1.5932	4.90797	3.45427e-05	0.000845352	2.11813
ENSG00000159899_NPR2	-0.993527	0.646827	-4.88041	3.7264e-05	0.000889469	2.10186
ENSG00000100092_SH3BP1	-0.952687	4.51847	-4.92616	3.28574e-05	0.000813233	2.10029
ENSG00000116885_OSCP1	-1.09983	0.50486	-4.82534	4.33576e-05	0.000996072	2.09559
ENSG00000167536_DHRS13	-0.737127	4.98756	-4.92276	3.31657e-05	0.000818541	2.08465
ENSG00000029153_ARNTL2	-1.17368	3.42801	-4.87117	3.82235e-05	0.000904969	2.07982
ENSG00000237172_B3GNT9	0.635486	4.71149	4.89358	3.59376e-05	0.000869729	2.07804
ENSG00000215717_TMEM167B	0.751277	5.27677	4.92501	3.29608e-05	0.000814636	2.07371
ENSG00000185022_MAFF	-1.66188	2.81138	-4.88021	3.72845e-05	0.000889469	2.073
ENSG00000099365_STX1B	-1.79362	1.10169	-4.80982	4.52479e-05	0.00103072	2.06184
ENSG00000152291_TGOLN2	-0.622985	8.36891	-4.99202	2.74114e-05	0.000714949	2.06062
ENSG00000273355_RP11-672L10.6	1.61324	-0.470189	4.82668	4.31984e-05	0.000994418	2.05942
ENSG00000103852_TTC23	-0.473892	5.22877	-4.93884	3.17303e-05	0.000795491	2.05281
ENSG00000067221_STOML1	0.890778	3.28057	4.85752	3.96852e-05	0.000931989	2.04996
ENSG00000167100_SAMD14	-1.55429	0.766827	-4.79398	4.72622e-05	0.00105864	2.04253
ENSG00000154864_PIEZO2	-1.03068	1.94997	-4.93472	3.20925e-05	0.00080112	2.03505
ENSG00000102178_UBL4A	-0.62946	5.67993	-4.91996	3.34222e-05	0.000821386	2.03077
ENSG00000225889_AC074289.1	2.67379	1.20908	4.79509	4.7119e-05	0.00105679	2.03006
ENSG00000232524_RP11-332K15.1	3.05237	-0.369174	4.89561	3.57384e-05	0.000867168	2.01878
ENSG00000174282_ZBTB4	0.571965	5.27989	4.90935	3.4412e-05	0.000843336	2.01724
ENSG00000159348_CYB5R1	0.656777	6.406	4.94026	3.16073e-05	0.000793547	2.01498
ENSG00000069966_GNB5	-1.0638	4.97007	-4.88893	3.64006e-05	0.000877132	2.0125
ENSG00000115310_RTN4	0.579944	8.40236	4.96141	2.98206e-05	0.000760729	2.01108
ENSG00000100348_TXN2	0.574633	5.96684	4.91558	3.38279e-05	0.000830188	2.00903
ENSG00000143847_PPFIA4	1.31122	5.28526	4.8832	3.69789e-05	0.000886326	2.00758
ENSG00000147526_TACC1	-0.979147	6.72046	-4.94718	3.10111e-05	0.000784222	2.00578
ENSG00000125484_GTF3C4	-0.437214	6.68307	-4.93143	3.23845e-05	0.000806101	1.99903
ENSG00000196440_ARMCX4	-0.820777	3.62829	-4.80667	4.5642e-05	0.00103699	1.99673
ENSG00000168453_HR	1.11739	5.45768	4.87943	3.73649e-05	0.000889469	1.99306
ENSG00000198373_WWP2	0.796686	5.19799	4.88849	3.64445e-05	0.000877132	1.99184
ENSG00000139364_TMEM132B	-1.51803	0.18885	-4.81447	4.46733e-05	0.00102029	1.9885
ENSG00000170035_UBE2E3	1.17323	6.68714	4.92668	3.28105e-05	0.000813226	1.9867
ENSG00000232388_LINC00493	0.75174	4.40604	4.86145	3.92589e-05	0.000923219	1.98603
ENSG00000131941_RHPN2	-0.887231	4.45531	-4.86653	3.87144e-05	0.000912875	1.98203
ENSG00000249365_RP11-508M8.1	3.34595	-2.10967	4.82264	4.36811e-05	0.00100156	1.97851
ENSG00000081760_AACS	-0.638487	5.96174	-4.90686	3.4649e-05	0.000846766	1.97474
ENSG00000215256_DHRS4-AS1	0.688082	2.95282	4.80796	4.54809e-05	0.00103468	1.96865
ENSG00000126561_STAT5A	-1.57398	2.23596	-4.76805	5.07551e-05	0.00111288	1.96292
ENSG00000204681_GABBR1	-1.05233	2.51589	-4.77297	5.0073e-05	0.00110598	1.95728
ENSG00000130382_MLLT1	0.536247	6.75625	4.90396	3.4926e-05	0.00085115	1.95681
ENSG00000231770_TMEM44-AS1	1.10013	1.54487	4.77994	4.9123e-05	0.00108913	1.95664
ENSG00000132405_TBC1D14	-0.388336	6.79244	-4.92206	3.32295e-05	0.000818956	1.95572
ENSG00000126461_SCAF1	0.532675	8.10543	4.93783	3.18185e-05	0.000796558	1.95342
ENSG00000099337_KCNK6	-1.26857	1.70171	-4.76021	5.18603e-05	0.00112551	1.95274
ENSG00000258590_NBEAP1	1.85847	0.289328	4.77994	4.91222e-05	0.00108913	1.94439
ENSG00000131724_IL13RA1	-0.957791	4.37703	-4.82123	4.38511e-05	0.00100414	1.94323
ENSG00000099385_BCL7C	-0.637539	5.72126	-4.88716	3.65786e-05	0.000879145	1.94283
ENSG00000105323_HNRNPUL1	-0.38945	9.36865	-4.95426	3.0413e-05	0.000772455	1.94032
ENSG00000137936_BCAR3	-0.630002	5.37451	-4.89213	3.60814e-05	0.000872	1.93611
ENSG00000010810_FYN	-0.816923	5.45307	-4.87949	3.73588e-05	0.000889469	1.93542
ENSG00000153976_HS3ST3A1	-1.23815	5.19444	-4.88585	3.67103e-05	0.000881097	1.92147
ENSG00000153898_MCOLN2	-1.661	0.121403	-4.74465	5.41258e-05	0.00116454	1.91604
ENSG00000162981_FAM84A	3.01822	-1.04805	4.73973	5.48628e-05	0.00117514	1.90525
ENSG00000185664_PMEL	-1.38272	1.1987	-4.7493	5.34394e-05	0.00115119	1.90358
ENSG00000062822_POLD1	-0.783452	7.23649	-4.90486	3.48401e-05	0.000850244	1.88797
ENSG00000230870_FBXW11P1	1.60522	-1.59526	4.78854	4.79742e-05	0.00107183	1.87691
ENSG00000127863_TNFRSF19	1.44843	2.50075	4.73972	5.4865e-05	0.00117514	1.87092
ENSG00000159214_CCDC24	-1.23803	0.335099	-4.72916	5.64806e-05	0.00119603	1.85785
ENSG00000165323_FAT3	1.13926	4.49924	4.78241	4.87906e-05	0.00108452	1.85427
ENSG00000015171_ZMYND11	-0.770344	4.44162	-4.78725	4.81455e-05	0.00107335	1.83815
ENSG00000261455_LINC01003	1.2677	2.5098	4.72618	5.69448e-05	0.00120294	1.83333
ENSG00000148444_COMMD3	0.735088	3.83493	4.77419	4.99053e-05	0.00110367	1.83317
ENSG00000155324_GRAMD3	2.74209	1.18057	4.8015	4.62958e-05	0.00104504	1.83144
ENSG00000135750_KCNK1	-1.96698	-2.50973	-4.72155	5.76738e-05	0.00121434	1.83085
ENSG00000163900_TMEM41A	-0.712149	4.45629	-4.82074	4.39094e-05	0.00100416	1.82309
ENSG00000183655_KLHL25	-0.689441	4.87909	-4.82512	4.33844e-05	0.000996072	1.81866
ENSG00000133026_MYH10	-1.02577	7.03202	-4.86704	3.86595e-05	0.000912815	1.81643
ENSG00000151498_ACAD8	-0.664508	5.14541	-4.83042	4.27561e-05	0.000986839	1.81428
ENSG00000197417_SHPK	-0.86902	4.3385	-4.80419	4.59542e-05	0.00104139	1.80097
ENSG00000117335_CD46	-0.907264	5.73424	-4.83536	4.21799e-05	0.00097872	1.79919
ENSG00000161999_JMJD8	0.635744	5.9531	4.85055	4.04536e-05	0.000944346	1.79697
ENSG00000007129_CEACAM21	-1.61747	0.391029	-4.70552	6.02701e-05	0.00125566	1.79675
ENSG00000151692_RNF144A	-1.20628	5.09199	-4.83163	4.26142e-05	0.000984868	1.79403
ENSG00000007202_KIAA0100	-0.582058	7.71136	-4.87488	3.78346e-05	0.000899422	1.78972
ENSG00000100344_PNPLA3	-0.971132	1.80546	-4.74301	5.43703e-05	0.00116836	1.78598
ENSG00000187210_GCNT1	-1.1831	3.17712	-4.73098	5.61983e-05	0.00119296	1.77439
ENSG00000181826_RELL1	0.93845	4.54322	4.79052	4.77139e-05	0.00106738	1.77191
ENSG00000256073_URB1-AS1	1.17081	2.59759	4.70806	5.98502e-05	0.00125069	1.75938
ENSG00000061918_GUCY1B3	2.33213	1.10445	4.71306	5.90339e-05	0.00123659	1.75343
ENSG00000100078_PLA2G3	-2.07636	-0.274725	-4.67408	6.57058e-05	0.00134566	1.73915
ENSG00000184708_EIF4ENIF1	-0.453578	5.20556	-4.80292	4.61145e-05	0.00104229	1.73008
ENSG00000066926_FECH	-0.51503	4.48338	-4.79808	4.67322e-05	0.00105081	1.72775
ENSG00000186838_SELV	-2.01637	-2.1574	-4.76195	5.16131e-05	0.00112241	1.72099
ENSG00000179476_C14orf28	1.47014	1.45673	4.66726	6.69475e-05	0.00136468	1.71488
ENSG00000143375_CGN	-0.6707	3.31903	-4.75965	5.19407e-05	0.00112586	1.71323
ENSG00000270170_NCBP2-AS2	0.563481	5.07977	4.7871	4.81653e-05	0.00107335	1.71271
ENSG00000167325_RRM1	-0.837002	7.13808	-4.82943	4.28728e-05	0.000988226	1.71054
ENSG00000176225_RTTN	-0.68104	4.4084	-4.77197	5.02109e-05	0.00110623	1.71039
ENSG00000105613_MAST1	-1.34658	1.4146	-4.66356	6.76321e-05	0.00137345	1.71032
ENSG00000165879_FRAT1	-1.35257	2.30895	-4.70532	6.03038e-05	0.00125566	1.70862
ENSG00000143469_SYT14	-1.49435	-1.6155	-4.66281	6.77714e-05	0.00137345	1.70638
ENSG00000167874_TMEM88	-1.16295	1.57778	-4.77104	5.03388e-05	0.00110764	1.7033
ENSG00000166924_NYAP1	-1.77994	0.701893	-4.66287	6.77589e-05	0.00137345	1.70116
ENSG00000141499_WRAP53	-0.61373	4.56803	-4.77428	4.98934e-05	0.00110367	1.68966
ENSG00000233937_CTC-338M12.4	0.993296	2.27184	4.65938	6.84126e-05	0.00138323	1.67926
ENSG00000188185_LINC00265	1.18823	2.02234	4.653	6.96219e-05	0.00139771	1.67843
ENSG00000144136_SLC20A1	-0.861095	6.53753	-4.80999	4.52269e-05	0.00103072	1.67412
ENSG00000135622_SEMA4F	-1.09721	4.29216	-4.76167	5.1653e-05	0.00112241	1.66985
ENSG00000187498_COL4A1	-1.04311	8.97761	-4.85388	4.00844e-05	0.000939267	1.66797
ENSG00000136944_LMX1B	-0.726518	5.29879	-4.76483	5.12056e-05	0.00111826	1.66485
ENSG00000228801_RP11-110G21.1	1.27621	1.08269	4.64436	7.12913e-05	0.00142082	1.65961
ENSG00000140526_ABHD2	-0.595334	6.28028	-4.80371	4.60146e-05	0.00104139	1.65558
ENSG00000137817_PARP6	1.02135	5.0265	4.75092	5.32011e-05	0.00114889	1.65445
ENSG00000180739_S1PR5	-1.60721	1.81739	-4.66627	6.71293e-05	0.00136679	1.6539
ENSG00000240288_GHRLOS	1.94083	-1.01309	4.66306	6.77238e-05	0.00137345	1.64993
ENSG00000204954_C12orf73	1.09949	3.29278	4.68923	6.30275e-05	0.00130089	1.64909
ENSG00000277534_RP11-9E17.1	-1.10709	0.976769	-4.63835	7.24788e-05	0.00143226	1.64614
ENSG00000163161_ERCC3	-0.454377	5.90218	-4.78655	4.82375e-05	0.00107359	1.63773
ENSG00000087088_BAX	-0.60753	6.21764	-4.79932	4.65735e-05	0.00104995	1.62857
ENSG00000169750_RAC3	-0.951398	4.31375	-4.73956	5.48879e-05	0.00117514	1.62738
ENSG00000170379_TCAF2	1.3427	2.02275	4.68106	6.44592e-05	0.00132635	1.62185
ENSG00000196781_TLE1	0.395442	7.19482	4.79817	4.67212e-05	0.00105081	1.62161
ENSG00000144460_NYAP2	2.19397	0.719244	4.6561	6.90311e-05	0.0013893	1.61491
ENSG00000072182_ASIC4	1.03887	1.02166	4.63123	7.39084e-05	0.00145228	1.61481
ENSG00000187522_HSPA14	-0.469367	5.09574	-4.73735	5.52226e-05	0.00117941	1.61462
ENSG00000229043_AC091729.9	1.53705	0.7289	4.62529	7.51228e-05	0.00147118	1.61094
ENSG00000147027_TMEM47	-1.01821	5.81264	-4.77005	5.04763e-05	0.00110927	1.61053
ENSG00000079616_KIF22	-0.665185	7.32767	-4.80418	4.59558e-05	0.00104139	1.60923
ENSG00000233276_GPX1	-0.764612	6.96464	-4.79559	4.70541e-05	0.00105669	1.60686
ENSG00000042980_ADAM28	2.85275	-2.61633	4.73098	5.61988e-05	0.00119296	1.60439
ENSG00000116675_DNAJC6	-1.27216	-1.31644	-4.61768	7.67093e-05	0.0014972	1.59677
ENSG00000259943_RP1-39G22.7	1.30202	2.31817	4.61975	7.62737e-05	0.00149037	1.58305
ENSG00000148737_TCF7L2	-0.462305	5.95575	-4.76305	5.14572e-05	0.00112235	1.58207
ENSG00000100997_ABHD12	-0.856307	5.96335	-4.76736	5.08515e-05	0.00111288	1.57956
ENSG00000221821_C6orf226	1.09761	0.921598	4.6073	7.89256e-05	0.0015268	1.57103
ENSG00000120253_NUP43	-0.625724	6.07512	-4.76732	5.08563e-05	0.00111288	1.57087
ENSG00000020181_ADGRA2	-0.919947	5.02873	-4.75901	5.2031e-05	0.00112641	1.56225
ENSG00000120885_CLU	1.83626	2.18466	4.63456	7.32362e-05	0.00144477	1.55926
ENSG00000243364_EFNA4	-0.765518	3.69889	-4.68943	6.2994e-05	0.00130089	1.55487
ENSG00000140795_MYLK3	2.83404	-0.298107	4.64021	7.21095e-05	0.0014306	1.54903
ENSG00000101871_MID1	0.631088	5.2152	4.69878	6.13964e-05	0.00127385	1.53781
ENSG00000136378_ADAMTS7	-1.2367	2.63819	-4.6612	6.80719e-05	0.00137794	1.5365
ENSG00000188643_S100A16	-1.18446	4.11572	-4.69963	6.12527e-05	0.00127238	1.53015
ENSG00000170248_PDCD6IP	0.437364	5.99407	4.73334	5.58349e-05	0.00118958	1.5221
ENSG00000120733_KDM3B	-0.624065	7.06981	-4.762	5.16051e-05	0.00112241	1.52181
ENSG00000196839_ADA	-1.00248	4.88802	-4.73154	5.61117e-05	0.00119296	1.52087
ENSG00000131697_NPHP4	-0.88546	4.36352	-4.69433	6.21513e-05	0.00128645	1.51117
ENSG00000065357_DGKA	-1.09759	2.04143	-4.65236	6.97428e-05	0.00139771	1.51002
ENSG00000153721_CNKSR3	-0.592191	5.41319	-4.72142	5.76931e-05	0.00121434	1.50404
ENSG00000182963_GJC1	-0.853821	6.75749	-4.74982	5.33621e-05	0.00115095	1.50147
ENSG00000184857_TMEM186	0.628896	3.531	4.65629	6.89958e-05	0.0013893	1.49893
ENSG00000163430_FSTL1	-0.806942	7.82628	-4.77231	5.01635e-05	0.00110623	1.4982
ENSG00000143147_GPR161	-1.08725	5.26739	-4.71882	5.81068e-05	0.0012201	1.48258
ENSG00000183666_GUSBP1	0.939921	3.09189	4.61354	7.75855e-05	0.00151093	1.48148
ENSG00000213892_CEACAM16	3.03137	0.757889	4.57501	8.6233e-05	0.00163522	1.48137
ENSG00000188816_HMX2	-1.42163	-2.48507	-4.58028	8.49965e-05	0.00161645	1.48029
ENSG00000016402_IL20RA	1.7507	-0.4465	4.57279	8.67608e-05	0.00164196	1.47886
ENSG00000171451_DSEL	1.36283	6.07543	4.71999	5.79207e-05	0.00121766	1.47881
ENSG00000137486_ARRB1	-0.80131	7.78257	-4.76704	5.08958e-05	0.00111288	1.4788
ENSG00000166716_ZNF592	0.427611	6.47656	4.73506	5.5571e-05	0.0011854	1.47709
ENSG00000050426_LETMD1	0.933399	4.9143	4.67595	6.53699e-05	0.00134193	1.47557
ENSG00000270673_YTHDF3-AS1	1.894	-0.494005	4.58945	8.28849e-05	0.00158755	1.47497
ENSG00000160633_SAFB	-0.404763	7.97608	-4.75273	5.29381e-05	0.00114463	1.45701
ENSG00000157379_DHRS1	-0.817917	2.39265	-4.59325	8.20254e-05	0.00157976	1.45524
ENSG00000124222_STX16	-0.708289	7.03126	-4.73816	5.50999e-05	0.00117823	1.45013
ENSG00000131067_GGT7	-0.552049	5.30698	-4.70624	6.01502e-05	0.00125546	1.44972
ENSG00000103647_CORO2B	-1.58037	-2.41502	-4.55729	9.05256e-05	0.00169165	1.44274
ENSG00000162804_SNED1	-1.38799	4.32385	-4.65799	6.86738e-05	0.00138691	1.43911
ENSG00000153250_RBMS1	-0.708793	5.7814	-4.68897	6.30727e-05	0.00130089	1.43401
ENSG00000267013_CTD-2171N6.1	3.51859	-1.04887	4.63917	7.23149e-05	0.00143083	1.43123
ENSG00000116983_HPCAL4	-2.27547	-1.14084	-4.58802	8.32101e-05	0.00159029	1.41205
ENSG00000167460_TPM4	-0.925342	8.1275	-4.73053	5.6268e-05	0.00119298	1.40623
ENSG00000066044_ELAVL1	-0.448285	7.37043	-4.72401	5.72845e-05	0.00120865	1.40353
ENSG00000147164_SNX12	-1.42138	5.91461	-4.6755	6.54497e-05	0.00134199	1.39747
ENSG00000158427_TMSB15B	-1.0644	1.68797	-4.55877	9.01592e-05	0.00168797	1.39495
ENSG00000063245_EPN1	0.521183	7.93462	4.72855	5.65742e-05	0.00119656	1.39199
ENSG00000106976_DNM1	-1.52774	2.16729	-4.56095	8.96219e-05	0.00168514	1.39119
ENSG00000169836_TACR3	-1.10089	2.57425	-4.58855	8.30907e-05	0.00158975	1.38937
ENSG00000042781_USH2A	2.76208	-2.39087	4.62481	7.52222e-05	0.00147147	1.38658
ENSG00000184986_TMEM121	-2.03451	1.34797	-4.5323	9.69436e-05	0.0017806	1.38294
ENSG00000155629_PIK3AP1	-1.39645	3.14892	-4.60863	7.86377e-05	0.00152462	1.38212
ENSG00000135476_ESPL1	-0.852118	6.56906	-4.70039	6.11252e-05	0.00127124	1.37138
ENSG00000145907_G3BP1	-0.583002	7.53633	-4.71179	5.92409e-05	0.00123944	1.36653
ENSG00000111913_FAM65B	1.8073	3.72581	4.60863	7.8638e-05	0.00152462	1.36591
ENSG00000182165_TP53TG1	1.18953	1.63847	4.54509	9.36038e-05	0.0017357	1.36172
ENSG00000144048_DUSP11	-0.594302	4.37574	-4.62854	7.4455e-05	0.00146138	1.3569
ENSG00000138814_PPP3CA	0.846626	6.29361	4.66989	6.64653e-05	0.00135802	1.35668
ENSG00000165672_PRDX3	-0.77711	6.97302	-4.69786	6.15508e-05	0.00127553	1.35429
ENSG00000178951_ZBTB7A	0.724455	5.38686	4.64241	7.16755e-05	0.00142607	1.35013
ENSG00000270419_CAHM	1.53108	1.38185	4.52353	9.93015e-05	0.00182129	1.34971
ENSG00000267260_CTD-2162K18.4	1.10006	1.32775	4.52068	0.000100079	0.00182856	1.349
ENSG00000244687_UBE2V1	-0.439988	8.06555	-4.71607	5.85479e-05	0.00122789	1.34098
ENSG00000267317_CTB-25B13.12	1.33357	0.421044	4.51804	0.000100806	0.00183416	1.34031
ENSG00000169964_TMEM42	0.863537	1.66358	4.55189	9.18756e-05	0.0017091	1.33772
ENSG00000164161_HHIP	1.31784	6.26853	4.6006	8.03885e-05	0.00155338	1.33765
ENSG00000176842_IRX5	-0.87838	3.44134	-4.55681	9.06464e-05	0.00169165	1.32137
ENSG00000148218_ALAD	0.462398	4.91353	4.63435	7.32775e-05	0.00144477	1.31702
ENSG00000274370_AC144831.3	-1.8203	-0.55186	-4.50303	0.000105038	0.0018798	1.31054
ENSG00000166860_ZBTB39	-0.740575	6.65872	-4.64497	7.11729e-05	0.00142082	1.30699
ENSG00000169139_UBE2V2	-1.23635	4.69763	-4.6082	7.873e-05	0.00152471	1.30487
ENSG00000175029_CTBP2	-0.3356	6.97443	-4.6855	6.36777e-05	0.00131182	1.30188
ENSG00000168135_KCNJ4	-1.06054	-0.0621925	-4.52111	9.99617e-05	0.00182834	1.30164
ENSG00000186716_BCR	-0.961405	6.28507	-4.65642	6.89705e-05	0.0013893	1.30094
ENSG00000112304_ACOT13	0.670227	3.96592	4.59074	8.25917e-05	0.00158367	1.30032
ENSG00000151623_NR3C2	1.59868	0.465649	4.4987	0.00010629	0.00189638	1.29031
ENSG00000203739_RP11-296O14.3	1.59867	-0.692767	4.5063	0.000104102	0.00187072	1.28921
ENSG00000221829_FANCG	-0.617513	5.33206	-4.63324	7.35018e-05	0.00144755	1.28722
ENSG00000136715_SAP130	-0.621675	5.83529	-4.65535	6.91726e-05	0.00139054	1.28603
ENSG00000112773_FAM46A	0.974548	5.36879	4.64993	7.02101e-05	0.00140493	1.28514
ENSG00000278175_GLIDR	0.845143	3.54105	4.56168	8.94439e-05	0.00168361	1.27371
ENSG00000229544_NKX1-2	-1.65466	-0.485216	-4.48847	0.000109308	0.00194228	1.27165
ENSG00000188641_DPYD	1.3501	2.61174	4.5001	0.000105883	0.00189105	1.26854
ENSG00000116521_SCAMP3	0.586782	5.65263	4.64417	7.133e-05	0.00142082	1.26792
ENSG00000111266_DUSP16	1.36541	3.55017	4.53533	9.61426e-05	0.00176961	1.25079
ENSG00000116962_NID1	-1.28071	6.64266	-4.67253	6.59866e-05	0.00134983	1.2499
ENSG00000198805_PNP	-0.837092	4.24251	-4.592	8.23075e-05	0.00158032	1.24967
ENSG00000182118_FAM89A	-0.840807	5.04841	-4.61124	7.8075e-05	0.00151876	1.24564
ENSG00000112406_HECA	-0.80566	4.86492	-4.59277	8.21345e-05	0.00158012	1.24496
ENSG00000267470_ZNF571-AS1	1.2557	0.871152	4.49151	0.000108402	0.00192815	1.24489
ENSG00000144331_ZNF385B	2.46096	0.598721	4.48375	0.000110732	0.00195762	1.24453
ENSG00000118515_SGK1	1.68818	2.92428	4.61071	7.81896e-05	0.0015193	1.23029
ENSG00000177410_ZFAS1	1.16711	7.23839	4.65223	6.97691e-05	0.00139771	1.22904
ENSG00000162783_IER5	-0.804184	6.37828	-4.64131	7.18913e-05	0.00142874	1.22903
ENSG00000154832_CXXC1	-0.523697	5.94634	-4.63912	7.23246e-05	0.00143083	1.22799
ENSG00000180458_CTD-3064H18.4	1.71651	-1.21771	4.48532	0.000110256	0.00195315	1.22612
ENSG00000151233_GXYLT1	-1.71989	5.15309	-4.58008	8.50421e-05	0.00161645	1.21918
ENSG00000272686_RP11-390E23.6	0.946763	1.96226	4.47562	0.000113222	0.00198553	1.21896
ENSG00000204314_PRRT1	1.01568	1.11898	4.46731	0.000115828	0.00201463	1.21332
ENSG00000127533_F2RL3	-1.53851	-1.04006	-4.46548	0.00011641	0.00201912	1.21121
ENSG00000266036_RP11-452I5.2	-1.18338	0.956358	-4.467	0.000115924	0.00201463	1.20601
ENSG00000205978_NYNRIN	-1.25636	5.51701	-4.61427	7.74304e-05	0.00150959	1.19775
ENSG00000102974_CTCF	-0.373006	6.33193	-4.6258	7.50175e-05	0.00147076	1.19662
ENSG00000176890_TYMS	-0.825454	7.91449	-4.66942	6.65512e-05	0.00135819	1.1954
ENSG00000101412_E2F1	-0.689691	7.4437	-4.64558	7.10532e-05	0.00142017	1.194
ENSG00000133460_SLC2A11	1.01403	1.07364	4.47302	0.000114031	0.00199572	1.1855
ENSG00000143799_PARP1	-0.635497	9.72166	-4.67787	6.5026e-05	0.00133644	1.18491
ENSG00000276644_DACH1	1.32009	3.62931	4.46062	0.000117968	0.00204006	1.17815
ENSG00000138092_CENPO	-0.662905	7.2528	-4.64001	7.21491e-05	0.0014306	1.17674
ENSG00000117877_CD3EAP	-0.686037	4.95659	-4.58658	8.35395e-05	0.00159309	1.17649
ENSG00000161800_RACGAP1	-0.513274	7.05172	-4.63189	7.37743e-05	0.00145128	1.17597
ENSG00000013561_RNF14	0.703778	4.4901	4.53333	9.66715e-05	0.00177747	1.17365
ENSG00000128268_MGAT3	-0.885013	0.288416	-4.54152	9.45249e-05	0.00174536	1.16912
ENSG00000011114_BTBD7	-0.578078	5.07161	-4.57905	8.52836e-05	0.00161928	1.16848
ENSG00000225265_TAF1A-AS1	1.37002	0.0713902	4.45183	0.000120837	0.00207389	1.16631
ENSG00000170836_PPM1D	-0.580192	4.2373	-4.55543	9.09892e-05	0.00169442	1.15999
ENSG00000154240_CEP112	-1.26282	3.76394	-4.51286	0.000102247	0.00184549	1.15939
ENSG00000140993_TIGD7	1.46673	1.83077	4.45204	0.000120768	0.00207389	1.1546
ENSG00000245937_LINC01184	0.729462	3.29555	4.50439	0.000104647	0.00187641	1.14941
ENSG00000244300_GATA2-AS1	-0.761056	2.72234	-4.51916	0.000100497	0.001834	1.13921
ENSG00000138119_MYOF	1.4957	3.45766	4.51276	0.000102275	0.00184549	1.13661
ENSG00000228506_RP11-98I9.4	1.0332	1.4574	4.44095	0.000124487	0.00212542	1.1342
ENSG00000100982_PCIF1	-0.74703	5.9466	-4.5986	8.08318e-05	0.00156022	1.12095
ENSG00000278041_RP5-984P4.6	-2.13059	-2.41937	-4.43508	0.000126502	0.00215349	1.11771
ENSG00000103111_MON1B	0.57369	5.18755	4.54924	9.25469e-05	0.00171976	1.11183
ENSG00000179532_DNHD1	0.858652	2.42613	4.46426	0.000116798	0.00202384	1.10523
ENSG00000114859_CLCN2	-0.820343	2.44782	-4.47656	0.000112932	0.00198444	1.08845
ENSG00000275620_FLJ16779	-1.78394	0.3968	-4.4326	0.000127365	0.00216397	1.08652
ENSG00000121413_ZSCAN18	1.21034	5.09735	4.53704	9.56932e-05	0.0017632	1.0837
ENSG00000241973_PI4KA	-0.520576	6.75723	-4.59192	8.23263e-05	0.00158032	1.0821
ENSG00000221988_PPT2	-0.648403	5.49099	-4.56298	8.91254e-05	0.00167943	1.0744
ENSG00000102024_PLS3	1.3727	7.16088	4.5229	9.94722e-05	0.00182129	1.07196
ENSG00000160325_CACFD1	0.882283	4.64156	4.51846	0.000100692	0.001834	1.07111
ENSG00000113761_ZNF346	-0.494452	4.90147	-4.54272	9.42143e-05	0.00174331	1.06771
ENSG00000119630_PGF	-0.851268	6.19806	-4.55923	9.00475e-05	0.00168769	1.06621
ENSG00000171951_SCG2	2.73693	-2.02158	4.44613	0.000122736	0.00210169	1.05844
ENSG00000159713_TPPP3	1.36427	5.25345	4.51883	0.000100589	0.001834	1.05673
ENSG00000141433_ADCYAP1	-0.855474	-0.441468	-4.47189	0.000114386	0.00199992	1.05131
ENSG00000121390_PSPC1	-0.515564	6.66129	-4.58675	8.35021e-05	0.00159309	1.05128
ENSG00000110811_P3H3	-0.434254	5.50584	-4.57221	8.68975e-05	0.00164277	1.05032
ENSG00000139508_SLC46A3	1.05989	4.61155	4.50406	0.000104741	0.00187641	1.05012
ENSG00000109819_PPARGC1A	1.30309	-0.203679	4.40226	0.000138378	0.002292	1.04926
ENSG00000154473_BUB3	-0.503653	7.20517	-4.5937	8.19248e-05	0.00157956	1.04542
ENSG00000139915_MDGA2	1.60795	0.746159	4.40439	0.000137573	0.0022862	1.04427
ENSG00000136213_CHST12	-0.728501	5.19414	-4.547	9.31152e-05	0.00172848	1.03964
ENSG00000259953_RP11-4O1.2	-0.67124	1.81978	-4.43827	0.000125406	0.00213692	1.03209
ENSG00000088854_C20orf194	-0.640334	5.02567	-4.53989	9.49486e-05	0.00175133	1.02769
ENSG00000197077_KIAA1671	1.01569	5.70955	4.51736	0.000100993	0.00183566	1.02767
ENSG00000188033_ZNF490	1.14038	1.72933	4.39568	0.000140887	0.00232358	1.02638
ENSG00000171208_NETO2	-0.610209	4.77305	-4.52319	9.93945e-05	0.00182129	1.02412
ENSG00000162063_CCNF	-0.676505	6.65032	-4.57468	8.63109e-05	0.00163522	1.01795
ENSG00000162490_DRAXIN	-1.59733	5.30722	-4.56025	8.97938e-05	0.00168656	1.01475
ENSG00000229847_EMX2OS	0.954481	2.02001	4.44376	0.000123535	0.0021133	1.0126
ENSG00000164176_EDIL3	1.54721	4.0612	4.41169	0.000134856	0.00225659	1.0032
ENSG00000139146_FAM60A	-0.502482	6.47096	-4.55719	9.05523e-05	0.00169165	1.00229
ENSG00000171456_ASXL1	-0.451827	7.52722	-4.58135	8.47475e-05	0.00161437	1.00077
ENSG00000170419_VSTM2A	1.96471	-0.857083	4.39306	0.000141898	0.00233582	0.996991
ENSG00000183092_BEGAIN	-1.35623	0.978731	-4.41013	0.000135432	0.00226138	0.996553
ENSG00000165661_QSOX2	-0.755464	6.94714	-4.56685	8.81838e-05	0.00166528	0.996032
ENSG00000248890_HHIP-AS1	0.931076	3.78774	4.39913	0.000139567	0.00230616	0.983588
ENSG00000100726_TELO2	-0.880218	6.33499	-4.55567	9.09303e-05	0.00169442	0.981573
ENSG00000132613_MTSS1L	0.893188	7.13279	4.55938	9.00099e-05	0.00168769	0.976105
ENSG00000135749_PCNXL2	-1.28048	1.68444	-4.41326	0.00013428	0.00225076	0.974757
ENSG00000119402_FBXW2	-0.475307	6.32612	-4.54155	9.45168e-05	0.00174536	0.974543
ENSG00000170464_DNAJC18	-0.618214	4.42877	-4.48734	0.000109648	0.00194435	0.974451
ENSG00000152592_DMP1	2.48826	1.20425	4.39343	0.000141755	0.00233568	0.974255
ENSG00000177508_IRX3	-0.742669	4.39114	-4.47132	0.000114564	0.00200103	0.96174
ENSG00000224020_MIR181A2HG	2.82929	-0.101995	4.36906	0.00015151	0.00244109	0.954764
ENSG00000162881_OXER1	-1.55464	0.267461	-4.35566	0.000157155	0.00251348	0.931663
ENSG00000170364_SETMAR	-0.511421	3.99196	-4.46323	0.000117129	0.00202757	0.930812
ENSG00000088325_TPX2	-0.648638	8.39974	-4.5653	8.85594e-05	0.00167057	0.927065
ENSG00000104998_IL27RA	-2.14418	0.811899	-4.36726	0.000152257	0.0024486	0.926092
ENSG00000258655_ARHGAP5-AS1	0.771095	2.30264	4.38888	0.000143528	0.00235599	0.915854
ENSG00000231680_AP003774.6	1.77805	1.55988	4.3445	0.000162014	0.00257466	0.912883
ENSG00000035141_FAM136A	-0.431801	6.19058	-4.51628	0.000101292	0.00183918	0.909911
ENSG00000171606_ZNF274	0.843319	4.7385	4.46996	0.00011499	0.00200645	0.905238
ENSG00000051382_PIK3CB	-0.850759	3.29746	-4.41608	0.000133249	0.00223564	0.89414
ENSG00000008513_ST3GAL1	-1.40394	2.42701	-4.37976	0.00014715	0.00239965	0.893934
ENSG00000187535_IFT140	0.566325	4.43451	4.4824	0.000111142	0.00196089	0.883495
ENSG00000096070_BRPF3	-0.625942	5.50894	-4.4881	0.00010942	0.00194229	0.883101
ENSG00000198947_DMD	-0.70953	5.62995	-4.48102	0.000111562	0.0019663	0.88195
ENSG00000068120_COASY	0.68137	6.61066	4.51446	0.000101799	0.00184263	0.879405
ENSG00000247679_RP11-1277A3.1	1.23194	0.946915	4.32814	0.000169411	0.00266551	0.875293
ENSG00000176595_KBTBD11	-1.12933	0.972092	-4.38087	0.000146704	0.00239685	0.871145
ENSG00000152518_ZFP36L2	-0.550129	5.15096	-4.46919	0.000115234	0.00200871	0.868071
ENSG00000255153_TOLLIP-AS1	2.29576	-0.600484	4.35048	0.000159395	0.00254231	0.863526
ENSG00000273079_GRIN2B	2.24411	-0.461329	4.32338	0.00017162	0.00267853	0.85988
ENSG00000100003_SEC14L2	-1.12749	1.85047	-4.37515	0.000149013	0.00242097	0.857296
ENSG00000270194_RP11-259K5.2	2.18394	0.0942936	4.32011	0.000173159	0.00269551	0.852673
ENSG00000167693_NXN	-0.548102	5.59661	-4.46713	0.000115883	0.00201463	0.851996
ENSG00000134250_NOTCH2	-0.740543	8.45324	-4.54443	9.37746e-05	0.00173702	0.848946
ENSG00000160877_NACC1	0.392615	7.72245	4.51012	0.000103017	0.00185376	0.846495
ENSG00000105443_CYTH2	-0.48629	6.24421	-4.50578	0.000104249	0.00187145	0.844196
ENSG00000113648_H2AFY	-0.503757	7.60435	-4.51489	0.000101681	0.00184241	0.839635
ENSG00000072786_STK10	-0.534959	5.27105	-4.47358	0.000113856	0.00199465	0.833925
[truncated: 16,423 more rows]

## Sheet: Rh41 Ets1kd
Rh41; Ets1-sh1 and Ets1-sh2 versus shControl
[truncated: 17,450 more rows]
